# Supplementary material for: Extracellular vesicles from pluripotent stem cell-derived mesenchymal stem cells acquire a stromal modulatory proteomic pattern during differentiation
Source: Exp Mol Med. 2018 Sep 10;50(9):119. doi: 10.1038/s12276-018-0142-x (PMC6131549; doi:10.1038/s12276-018-0142-x)
Supplement: Supplementary file 8 — Supplementary Table 1 [file 12276_2018_142_MOESM8_ESM.xls]

## Sheet: Hoja1
	Means and Coefficient of Variation of Repeated FACS corresponding to Figure 1C
			iPSC		WA09		PD-MSC		WJ-MSC
			Mean Fluorescence	CV	Mean Fluorescence	CV	Mean Fluorescence	CV	Mean Fluorescence	CV
		Unstained	1,74 x 10E3	0.1331	1,72 x 10E3	0.1381	1,69 x 10E3	0.1271	1,61 x 10E3	0.2202
	CD81-PE	Stained	2,30 x 10E3	0.1995	2,16 x 10E3	0.1674	1,31 x 10E4	0.8785	7,9 x 10E3	0.277
	CD9-APC	Unstained	0,84 x 10E3	0.4997	0,816 x 10E3	0.5201	0,841 x 10E3	0.4982	0,799 x 10E3	0.5342
		Stained	1,31 x 10E3	0.412	1,84 x 10E3	0.4204	6,92 x 10E3	0.3115	5,25 x 10E3	0.3488
