# Supplementary material for: Extracellular vesicles from pluripotent stem cell-derived mesenchymal stem cells acquire a stromal modulatory proteomic pattern during differentiation
Source: Exp Mol Med. 2018 Sep 10;50(9):119. doi: 10.1038/s12276-018-0142-x (PMC6131549; doi:10.1038/s12276-018-0142-x)
Supplement: Supplementary file 9 — Supplementary Table 2 [file 12276_2018_142_MOESM9_ESM.xls]

## Sheet: Hoja 1
Gene ID of GO Terms corresponding to Figure 2C
	ID	Description	GeneRatio	BgRatio	pvalue	p.adjust	qvalue	geneID	Count
GO:0006401	GO:0006401	RNA catabolic process	78/365	376/17381	1.87244093345298e-55	6.43183460641098e-52	5.47935346842029e-52	6192/3183/5317/5689/6205/9861/4904/6128/6217/7514/4686/6165/6228/6208/6222/3184/23404/6224/6229/79727/2107/6143/10213/11224/5706/6138/6418/6218/6191/6209/328/6203/6137/6231/6234/5686/6135/6132/7529/27044/6188/6146/6154/9967/1656/9045/6159/6201/6202/6210/22803/6206/5683/23517/6130/6136/26986/5692/5695/6223/6157/6189/6122/5691/5690/6156/6164/10236/8125/1655/5688/26135/6124/6169/10197/6125/6741/3842	78
GO:0006402	GO:0006402	mRNA catabolic process	74/365	342/17381	6.14460986305381e-54	1.05533674397949e-50	8.99053443120505e-51	6192/3183/5317/5689/6205/9861/4904/6128/6217/7514/4686/6165/6228/6208/6222/3184/23404/6224/6229/2107/6143/10213/11224/5706/6138/6418/6218/6191/6209/328/6203/6137/6231/6234/5686/6135/6132/7529/6188/6146/6154/9967/1656/9045/6159/6201/6202/6210/6206/5683/6130/6136/26986/5692/5695/6223/6157/6189/6122/5691/5690/6156/6164/10236/8125/1655/5688/26135/6124/6169/10197/6125/6741/3842	74
GO:0006413	GO:0006413	translational initiation	58/365	192/17381	3.19236611669844e-51	3.65525920361971e-48	3.11395712435848e-48	6192/1983/6205/728689/8666/6128/6217/4686/6165/6228/6208/6222/6224/6229/8668/6143/6059/11224/6138/6218/6191/1965/6209/6203/6137/8665/8662/6231/6234/6135/6132/8664/6188/6146/1653/6154/9045/6159/27335/6201/6202/6210/6206/6130/6136/26986/8661/1968/6223/6157/7175/6189/6122/6156/6164/6124/6169/6125	58
GO:0006614	GO:0006614	SRP-dependent cotranslational protein targeting to membrane	43/365	91/17381	4.29420683149182e-48	3.6876501165436e-45	3.14155131356507e-45	6192/6205/6128/6217/6165/6228/6208/6222/6224/6229/6143/11224/6138/6218/6191/6209/6727/6203/6137/6231/6234/6135/6132/6188/6146/6154/9045/6159/6201/6202/6210/6206/6130/6136/6223/6157/6189/6122/6156/6164/6124/6169/6125	43
GO:0006613	GO:0006613	cotranslational protein targeting to membrane	43/365	96/17381	8.3443650285594e-47	5.73257877462031e-44	4.88364942724108e-44	6192/6205/6128/6217/6165/6228/6208/6222/6224/6229/6143/11224/6138/6218/6191/6209/6727/6203/6137/6231/6234/6135/6132/6188/6146/6154/9045/6159/6201/6202/6210/6206/6130/6136/6223/6157/6189/6122/6156/6164/6124/6169/6125	43
GO:0072599	GO:0072599	establishment of protein localization to endoplasmic reticulum	44/365	104/17381	1.65712929707961e-46	9.48706522578076e-44	8.08213937873914e-44	6192/6205/6128/6217/6165/6228/6208/6222/6224/6229/6143/11224/6138/6218/6191/6209/6727/6203/6137/6231/6234/6135/6132/6188/6146/6154/9045/6159/6201/6202/6210/6206/6130/6136/6223/10890/6157/6189/6122/6156/6164/6124/6169/6125	44
GO:0045047	GO:0045047	protein targeting to ER	43/365	100/17381	7.69672746776781e-46	3.7768941216832e-43	3.21757930231496e-43	6192/6205/6128/6217/6165/6228/6208/6222/6224/6229/6143/11224/6138/6218/6191/6209/6727/6203/6137/6231/6234/6135/6132/6188/6146/6154/9045/6159/6201/6202/6210/6206/6130/6136/6223/6157/6189/6122/6156/6164/6124/6169/6125	43
GO:0000184	GO:0000184	nuclear-transcribed mRNA catabolic process, nonsense-mediated decay	45/365	120/17381	1.13232972817611e-44	4.86194077035616e-42	4.14194295306523e-42	6192/6205/6128/6217/4686/6165/6228/6208/6222/6224/6229/2107/6143/11224/6138/6218/6191/6209/6203/6137/6231/6234/6135/6132/6188/6146/6154/9045/6159/6201/6202/6210/6206/6130/6136/26986/6223/6157/6189/6122/6156/6164/6124/6169/6125	45
GO:0070972	GO:0070972	protein localization to endoplasmic reticulum	44/365	125/17381	2.95883036962259e-42	1.12928692440596e-39	9.6205244766676e-40	6192/6205/6128/6217/6165/6228/6208/6222/6224/6229/6143/11224/6138/6218/6191/6209/6727/6203/6137/6231/6234/6135/6132/6188/6146/6154/9045/6159/6201/6202/6210/6206/6130/6136/6223/10890/6157/6189/6122/6156/6164/6124/6169/6125	44
GO:0019080	GO:0019080	viral gene expression	50/365	191/17381	1.03248661147087e-40	3.54659151040244e-38	3.02138187356739e-38	6192/6205/8666/6128/6217/6165/6228/6208/6222/64710/6224/6229/6143/11224/6138/6218/6191/6209/6203/6137/8665/8662/6231/6234/6135/6132/8664/6188/6146/6154/9045/6159/6201/6202/6210/6206/6130/6136/8661/6223/6157/7175/6189/6122/6156/6164/6124/6169/6125/6741	50
GO:0022613	GO:0022613	ribonucleoprotein complex biogenesis	70/365	464/17381	6.38471680489813e-40	1.99377292952955e-37	1.69851796340831e-37	6192/1983/10521/7919/6205/27339/23451/6128/6217/7514/4686/1778/6165/6228/6208/6222/23020/23404/6224/6229/6634/6633/6632/6143/6059/11224/6138/6218/6191/6209/6203/6137/10291/6231/6234/6135/6132/8664/6188/6146/1653/6154/27316/7536/1656/6628/9045/6159/6201/6202/6210/22803/6206/23517/6130/6136/8661/10360/6223/6157/6189/10419/6122/6156/6164/79084/10946/6124/6169/6125	70
GO:0000956	GO:0000956	nuclear-transcribed mRNA catabolic process	50/365	209/17381	1.308319320441e-38	3.74506405476236e-36	3.19046290423332e-36	6192/6205/6128/6217/4686/6165/6228/6208/6222/23404/6224/6229/2107/6143/11224/6138/6218/6191/6209/6203/6137/6231/6234/6135/6132/6188/6146/6154/9967/1656/9045/6159/6201/6202/6210/6206/6130/6136/26986/6223/6157/6189/6122/6156/6164/1655/6124/6169/6125/6741	50
GO:0006612	GO:0006612	protein targeting to membrane	43/365	163/17381	3.14348459285297e-35	8.30605352034611e-33	7.07602199848684e-33	6192/6205/6128/6217/6165/6228/6208/6222/6224/6229/6143/11224/6138/6218/6191/6209/6727/6203/6137/6231/6234/6135/6132/6188/6146/6154/9045/6159/6201/6202/6210/6206/6130/6136/6223/6157/6189/6122/6156/6164/6124/6169/6125	43
GO:0019083	GO:0019083	viral transcription	44/365	177/17381	8.25874247315091e-35	2.02634145680524e-32	1.72626346431275e-32	6192/6205/6128/6217/6165/6228/6208/6222/64710/6224/6229/6143/11224/6138/6218/6191/6209/6203/6137/6231/6234/6135/6132/6188/6146/6154/9045/6159/6201/6202/6210/6206/6130/6136/6223/6157/7175/6189/6122/6156/6164/6124/6169/6125	44
GO:0090150	GO:0090150	establishment of protein localization to membrane	49/365	275/17381	2.18261741892984e-31	4.99819388934933e-29	4.25801854359646e-29	6192/6205/6128/6217/6165/6228/6208/6222/6224/6229/6143/11224/6138/6218/6191/6209/6727/6203/6137/6231/6234/6135/6132/7529/6188/6146/6154/3875/9045/6159/6201/6202/6210/3308/6206/6130/6136/10399/6223/10890/6157/6189/6122/6156/6164/6124/6169/6125/55737	49
GO:0006364	GO:0006364	rRNA processing	47/365	257/17381	1.17798284456117e-30	2.52898191941727e-28	2.1544686236053e-28	6192/10521/6205/6128/6217/6165/6228/6208/6222/23404/6224/6229/6143/11224/6138/6218/6191/6209/6203/6137/6231/6234/6135/6132/6188/6146/6154/9045/6159/6201/6202/6210/22803/6206/23517/6130/6136/10360/6223/6157/6189/6122/6156/6164/6124/6169/6125	47
GO:0034470	GO:0034470	ncRNA processing	55/365	400/17381	3.43404447175641e-29	6.93878985910781e-27	5.91123444673859e-27	6192/10521/6205/6128/6217/4686/6165/6228/6208/6222/6301/3735/23404/6224/6229/79727/6143/11224/6138/3181/6218/6191/6209/6203/6137/6231/6234/6135/6132/6188/6146/1653/16/6154/9045/6159/6201/6202/6210/22803/6206/23517/6130/6136/10360/6223/6157/6189/6122/6156/6164/6124/6169/6125/6741	55
GO:0016072	GO:0016072	rRNA metabolic process	48/365	292/17381	4.27231184213248e-29	8.15299509873615e-27	6.9456297784376e-27	6192/10521/6205/6128/6217/6165/6228/6208/6222/23404/6224/6229/6143/11224/6138/6218/6191/6209/6203/6137/6231/6234/6135/6132/6188/6146/6154/9045/6159/6201/6202/6210/22803/6206/23517/6130/6136/10360/4691/6223/6157/6189/6122/6156/6164/6124/6169/6125	48
GO:0042254	GO:0042254	ribosome biogenesis	49/365	326/17381	7.61226838850112e-28	1.37621799550007e-25	1.17241585152538e-25	6192/10521/6205/6128/6217/7514/6165/6228/6208/6222/23404/6224/6229/6143/6059/11224/6138/6218/6191/6209/6203/6137/6231/6234/6135/6132/6188/6146/6154/9045/6159/6201/6202/6210/22803/6206/23517/6130/6136/10360/6223/6157/6189/6122/6156/6164/6124/6169/6125	49
GO:0006605	GO:0006605	protein targeting	50/365	396/17381	7.70330681124833e-25	1.3230429448319e-22	1.12711541764581e-22	6192/6653/6205/6128/6217/6165/6228/6208/6222/6224/6229/6143/11224/6138/6218/6191/6209/6727/6203/6137/10075/6231/6234/6135/6132/7529/6188/6146/6154/3329/9045/6159/6201/6202/6210/3308/6206/6130/6136/5695/6223/6157/6189/6122/6156/6164/9146/6124/6169/6125	50
GO:0000377	GO:0000377	RNA splicing, via transesterification reactions with bulged adenosine as nucleophile	43/365	323/17381	2.29461333889003e-22	3.58272582685785e-20	3.05216511105947e-20	6629/3183/10521/7919/4904/27339/23028/23451/3178/3190/4686/23020/3184/26528/6634/6633/6632/11051/3191/3181/10189/10291/1653/6421/27316/6625/7536/9967/220988/6628/1665/23517/26986/23450/6627/6626/10419/4841/10236/79084/10946/1655/9410	43
GO:0000398	GO:0000398	mRNA splicing, via spliceosome	43/365	323/17381	2.29461333889003e-22	3.58272582685785e-20	3.05216511105947e-20	6629/3183/10521/7919/4904/27339/23028/23451/3178/3190/4686/23020/3184/26528/6634/6633/6632/11051/3191/3181/10189/10291/1653/6421/27316/6625/7536/9967/220988/6628/1665/23517/26986/23450/6627/6626/10419/4841/10236/79084/10946/1655/9410	43
GO:1903311	GO:1903311	regulation of mRNA metabolic process	40/365	276/17381	3.00303959006517e-22	4.48497434429298e-20	3.82080094296621e-20	3183/5317/10521/5689/9861/4904/27339/3178/7514/3190/4686/3184/26528/23404/10213/5706/3191/6418/3181/328/10291/5686/7529/27316/6625/9967/5683/26986/5692/5695/6626/5691/5690/10236/8125/1655/5688/26135/10197/3842	40
GO:0000375	GO:0000375	RNA splicing, via transesterification reactions	43/365	326/17381	3.32229215451086e-22	4.75503064614366e-20	4.05086499541236e-20	6629/3183/10521/7919/4904/27339/23028/23451/3178/3190/4686/23020/3184/26528/6634/6633/6632/11051/3191/3181/10189/10291/1653/6421/27316/6625/7536/9967/220988/6628/1665/23517/26986/23450/6627/6626/10419/4841/10236/79084/10946/1655/9410	43
GO:0022618	GO:0022618	ribonucleoprotein complex assembly	33/365	209/17381	1.06622334730901e-19	1.46499087920258e-17	1.24804248653434e-17	1983/7919/27339/23451/6128/4686/1778/6228/6208/23020/6634/6633/6632/6218/6209/10291/6234/6135/8664/1653/27316/7536/1656/6628/6136/8661/6223/10419/6122/79084/10946/6169/6125	33
GO:0008380	GO:0008380	RNA splicing	45/365	428/17381	3.41074623931334e-19	4.50612051232359e-17	3.83881560538101e-17	6629/3183/10521/7919/57805/4904/27339/23028/23451/3178/3190/4686/23020/3184/26528/6634/6633/6632/11051/3191/3181/10189/10291/6231/1653/6421/27316/6625/7536/9967/220988/6628/1665/23517/26986/23450/6627/6626/10419/4841/10236/79084/10946/1655/9410	45
GO:0071826	GO:0071826	ribonucleoprotein complex subunit organization	33/365	221/17381	6.25075105246832e-19	7.95234439452915e-17	6.77469314848419e-17	1983/7919/27339/23451/6128/4686/1778/6228/6208/23020/6634/6633/6632/6218/6209/10291/6234/6135/8664/1653/27316/7536/1656/6628/6136/8661/6223/10419/6122/79084/10946/6169/6125	33
GO:0006520	GO:0006520	cellular amino acid metabolic process	39/365	365/17381	5.47422402430372e-17	6.71569982981545e-15	5.72118149908434e-15	8565/2617/3376/5689/9861/5471/2058/2618/6301/3735/4677/875/102724560/8833/8140/7453/26227/10213/5706/1615/29968/833/1159/548596/5686/1503/16/2805/440/5683/5692/5695/1152/5691/5690/191/22929/5688/10197	39
GO:0006397	GO:0006397	mRNA processing	45/365	491/17381	7.01706606243478e-17	8.31159376705637e-15	7.08074179802856e-15	6629/3183/10521/7919/57805/4904/27339/23028/23451/3178/3190/4686/23020/3184/26528/6634/6633/6632/11051/3191/3181/10189/10291/1653/6421/27316/6625/7536/9967/220988/6628/22803/1665/23517/26986/23450/6627/6626/10419/4841/10236/79084/10946/1655/9410	45
GO:0043488	GO:0043488	regulation of mRNA stability	26/365	151/17381	1.02944710028975e-16	1.17871692983176e-14	1.0041624346686e-14	3183/5689/9861/4904/7514/3184/23404/10213/5706/6418/328/5686/7529/9967/5683/26986/5692/5695/5691/5690/10236/8125/5688/26135/10197/3842	26
GO:0061013	GO:0061013	regulation of mRNA catabolic process	27/365	172/17381	2.95574051373692e-16	3.27515118215687e-14	2.79013875320497e-14	3183/5317/5689/9861/4904/7514/3184/23404/10213/5706/6418/328/5686/7529/9967/5683/26986/5692/5695/5691/5690/10236/8125/5688/26135/10197/3842	27
GO:0043487	GO:0043487	regulation of RNA stability	26/365	160/17381	4.47705080707333e-16	4.7387029129966e-14	4.03695521278804e-14	3183/5689/9861/4904/7514/3184/23404/10213/5706/6418/328/5686/7529/9967/5683/26986/5692/5695/5691/5690/10236/8125/5688/26135/10197/3842	26
GO:0002181	GO:0002181	cytoplasmic translation	18/365	63/17381	4.55246568060809e-16	4.7387029129966e-14	4.03695521278804e-14	1983/6128/6165/6224/79727/6138/6132/8664/6188/6146/6154/6159/6201/8661/6157/6189/6156/6124	18
GO:1904667	GO:1904667	negative regulation of ubiquitin protein ligase activity	16/365	77/17381	4.40310121047916e-12	4.44842725235174e-10	3.78966605731643e-10	5689/9861/10213/5706/5686/6135/6201/5683/9184/5692/5695/5691/5690/5688/10197/6125	16
GO:1904666	GO:1904666	regulation of ubiquitin protein ligase activity	17/365	92/17381	6.97646859121767e-12	6.84690560309506e-10	5.83295719807071e-10	5689/9861/10213/5706/5686/6135/5861/6201/5683/9184/5692/5695/5691/5690/5688/10197/6125	17
GO:0051444	GO:0051444	negative regulation of ubiquitin-protein transferase activity	16/365	84/17381	1.80004328286552e-11	1.71754129906752e-09	1.46319307788484e-09	5689/9861/10213/5706/5686/6135/6201/5683/9184/5692/5695/5691/5690/5688/10197/6125	16
GO:0000245	GO:0000245	spliceosomal complex assembly	13/365	57/17381	1.32768268554071e-10	1.23259189860334e-08	1.05005913678611e-08	7919/27339/23451/4686/23020/6634/6633/6632/10291/1653/27316/7536/10946	13
GO:0001738	GO:0001738	morphogenesis of a polarized epithelium	18/365	138/17381	6.77621278038193e-10	6.01703498871933e-08	5.12598092963755e-08	5689/9861/387/10213/5706/5686/998/6423/160/5683/5692/5695/10890/9368/5691/5690/5688/10197	18
GO:2000058	GO:2000058	regulation of protein ubiquitination involved in ubiquitin-dependent protein catabolic process	16/365	106/17381	6.83156810946299e-10	6.01703498871933e-08	5.12598092963755e-08	5689/9861/10213/5706/5686/6135/6201/5683/9184/5692/5695/5691/5690/5688/10197/6125	16
GO:0051438	GO:0051438	regulation of ubiquitin-protein transferase activity	17/365	124/17381	9.27625296227347e-10	7.96598223135234e-08	6.78631137766322e-08	5689/9861/10213/5706/5686/6135/5861/6201/5683/9184/5692/5695/5691/5690/5688/10197/6125	17
GO:0060071	GO:0060071	Wnt signaling pathway, planar cell polarity pathway	16/365	110/17381	1.19837469883944e-09	1.00400416841792e-07	8.55322634858444e-08	5689/9861/387/10213/5706/5686/998/6423/160/5683/5692/5695/5691/5690/5688/10197	16
GO:0090175	GO:0090175	regulation of establishment of planar polarity	16/365	112/17381	1.57247209903554e-09	1.28605753813978e-07	1.09560712664631e-07	5689/9861/387/10213/5706/5686/998/6423/160/5683/5692/5695/5691/5690/5688/10197	16
GO:0032392	GO:0032392	DNA geometric change	14/365	84/17381	2.1235713138791e-09	1.65783351435789e-07	1.41232733315404e-07	4171/3148/5965/10146/3181/3159/3146/1642/1653/7520/3149/4174/2547/142	14
GO:1904668	GO:1904668	positive regulation of ubiquitin protein ligase activity	14/365	84/17381	2.1235713138791e-09	1.65783351435789e-07	1.41232733315404e-07	5689/9861/10213/5706/5686/5861/5683/9184/5692/5695/5691/5690/5688/10197	14
GO:0051436	GO:0051436	negative regulation of ubiquitin-protein ligase activity involved in mitotic cell cycle	13/365	71/17381	2.41672416304476e-09	1.84476611112417e-07	1.57157735047121e-07	5689/9861/10213/5706/5686/5683/9184/5692/5695/5691/5690/5688/10197	13
GO:0051439	GO:0051439	regulation of ubiquitin-protein ligase activity involved in mitotic cell cycle	13/365	72/17381	2.89388719495556e-09	2.16097880753747e-07	1.84096256338134e-07	5689/9861/10213/5706/5686/5683/9184/5692/5695/5691/5690/5688/10197	13
GO:0006418	GO:0006418	tRNA aminoacylation for protein translation	11/365	48/17381	3.39737694770132e-09	2.48297655645831e-07	2.11527612869198e-07	8565/2617/3376/2058/6301/3735/4677/7453/1615/833/16	11
GO:0006521	GO:0006521	regulation of cellular amino acid metabolic process	12/365	61/17381	4.24209788960488e-09	3.03575130224849e-07	2.58619125725911e-07	5689/9861/10213/5706/5686/5683/5692/5695/5691/5690/5688/10197	12
GO:0002478	GO:0002478	antigen processing and presentation of exogenous peptide antigen	19/365	174/17381	4.73359277524047e-09	3.31834513937776e-07	2.82693617941322e-07	5689/9861/1778/10540/10213/5706/10121/830/5686/164/160/5683/5692/5695/832/5691/5690/5688/10197	19
GO:0031397	GO:0031397	negative regulation of protein ubiquitination	17/365	139/17381	5.52486094656282e-09	3.71451064033097e-07	3.16443410100976e-07	5689/9861/10213/5706/5686/6135/6188/6201/5683/9184/5692/5695/5691/5690/5688/10197/6125	17
GO:0001736	GO:0001736	establishment of planar polarity	16/365	122/17381	5.62313110035547e-09	3.71451064033097e-07	3.16443410100976e-07	5689/9861/387/10213/5706/5686/998/6423/160/5683/5692/5695/5691/5690/5688/10197	16
GO:0007164	GO:0007164	establishment of tissue polarity	16/365	122/17381	5.62313110035547e-09	3.71451064033097e-07	3.16443410100976e-07	5689/9861/387/10213/5706/5686/998/6423/160/5683/5692/5695/5691/5690/5688/10197	16
GO:0051437	GO:0051437	positive regulation of ubiquitin-protein ligase activity involved in regulation of mitotic cell cycle transition	13/365	76/17381	5.77828354272667e-09	3.74498188099361e-07	3.19039289945981e-07	5689/9861/10213/5706/5686/5683/9184/5692/5695/5691/5690/5688/10197	13
GO:0043039	GO:0043039	tRNA aminoacylation	11/365	51/17381	6.76836288129268e-09	4.25634787162998e-07	3.62603143587875e-07	8565/2617/3376/2058/6301/3735/4677/7453/1615/833/16	11
GO:0042176	GO:0042176	regulation of protein catabolic process	29/365	399/17381	6.81511304045557e-09	4.25634787162998e-07	3.62603143587875e-07	9097/6653/57805/1075/5689/9861/7514/10213/5706/89777/5686/6135/998/1642/6625/6201/5683/9184/23450/5692/5695/10399/5691/5690/9146/5688/10197/6125/55737	29
GO:0048024	GO:0048024	regulation of mRNA splicing, via spliceosome	13/365	78/17381	8.03238403331884e-09	4.92700699186611e-07	4.19737361139593e-07	10521/27339/3178/3190/4686/26528/3191/3181/10291/27316/6625/9967/1655	13
GO:0043038	GO:0043038	amino acid activation	11/365	52/17381	8.42445798160149e-09	5.07684441522827e-07	4.32502182619615e-07	8565/2617/3376/2058/6301/3735/4677/7453/1615/833/16	11
GO:0019884	GO:0019884	antigen processing and presentation of exogenous antigen	19/365	181/17381	9.12658710395438e-09	5.40514253484195e-07	4.60470274936355e-07	5689/9861/1778/10540/10213/5706/10121/830/5686/164/160/5683/5692/5695/832/5691/5690/5688/10197	19
GO:0033238	GO:0033238	regulation of cellular amine metabolic process	13/365	79/17381	9.4342026200125e-09	5.49262474571914e-07	4.67922984542993e-07	5689/9861/10213/5706/5686/5683/5692/5695/5691/5690/5688/10197/55737	13
GO:0031145	GO:0031145	anaphase-promoting complex-dependent catabolic process	13/365	80/17381	1.10534660116247e-08	6.32810929165517e-07	5.39098868637137e-07	5689/9861/10213/5706/5686/5683/9184/5692/5695/5691/5690/5688/10197	13
GO:0043312	GO:0043312	neutrophil degranulation	32/365	485/17381	1.14601251972181e-08	6.4533655823679e-07	5.49769595310894e-07	226/5317/1075/5689/9861/1778/8826/387/5284/10213/6317/1265/89777/6727/10075/3146/5686/6709/7520/6515/55832/10694/5683/10576/5695/10890/2171/47/3837/3608/2547/823	32
GO:0002283	GO:0002283	neutrophil activation involved in immune response	32/365	486/17381	1.20361675643627e-08	6.66842509412674e-07	5.68090761102347e-07	226/5317/1075/5689/9861/1778/8826/387/5284/10213/6317/1265/89777/6727/10075/3146/5686/6709/7520/6515/55832/10694/5683/10576/5695/10890/2171/47/3837/3608/2547/823	32
GO:0048002	GO:0048002	antigen processing and presentation of peptide antigen	19/365	187/17381	1.56220127960485e-08	8.51771650070266e-07	7.25634011245028e-07	5689/9861/1778/10540/10213/5706/10121/830/5686/164/160/5683/5692/5695/832/5691/5690/5688/10197	19
GO:1903321	GO:1903321	negative regulation of protein modification by small protein conjugation or removal	17/365	150/17381	1.76706745609534e-08	9.48418236201172e-07	8.07968343412015e-07	5689/9861/10213/5706/5686/6135/6188/6201/5683/9184/5692/5695/5691/5690/5688/10197/6125	17
GO:0042119	GO:0042119	neutrophil activation	32/365	496/17381	1.95007969989523e-08	1.03054211832925e-06	8.77930617928542e-07	226/5317/1075/5689/9861/1778/8826/387/5284/10213/6317/1265/89777/6727/10075/3146/5686/6709/7520/6515/55832/10694/5683/10576/5695/10890/2171/47/3837/3608/2547/823	32
GO:0002446	GO:0002446	neutrophil mediated immunity	32/365	499/17381	2.24766203522865e-08	1.16980592288037e-06	9.96571045922752e-07	226/5317/1075/5689/9861/1778/8826/387/5284/10213/6317/1265/89777/6727/10075/3146/5686/6709/7520/6515/55832/10694/5683/10576/5695/10890/2171/47/3837/3608/2547/823	32
GO:0031146	GO:0031146	SCF-dependent proteasomal ubiquitin-dependent protein catabolic process	12/365	72/17381	3.03995649245133e-08	1.55854485844333e-06	1.32774219151841e-06	5689/9861/10213/5706/5686/5683/5692/5695/5691/5690/5688/10197	12
GO:0051443	GO:0051443	positive regulation of ubiquitin-protein transferase activity	14/365	104/17381	3.63978182930005e-08	1.83862508583025e-06	1.56634574078238e-06	5689/9861/10213/5706/5686/5861/5683/9184/5692/5695/5691/5690/5688/10197	14
GO:0002479	GO:0002479	antigen processing and presentation of exogenous peptide antigen via MHC class I, TAP-dependent	12/365	75/17381	4.8848663684688e-08	2.43181390952034e-06	2.07169008456801e-06	5689/9861/10213/5706/5686/5683/5692/5695/5691/5690/5688/10197	12
GO:0019882	GO:0019882	antigen processing and presentation	20/365	223/17381	5.39705324079522e-08	2.64209585445688e-06	2.25083167866089e-06	5689/9861/1778/10540/10213/5706/10121/830/5686/164/160/5683/5692/5695/832/10890/5691/5690/5688/10197	20
GO:2000060	GO:2000060	positive regulation of protein ubiquitination involved in ubiquitin-dependent protein catabolic process	13/365	91/17381	5.46110060164305e-08	2.64209585445688e-06	2.25083167866089e-06	5689/9861/10213/5706/5686/5683/9184/5692/5695/5691/5690/5688/10197	13
GO:0042255	GO:0042255	ribosome assembly	11/365	62/17381	5.87497883279186e-08	2.80285448481112e-06	2.38778379461424e-06	6128/6208/6218/6209/6234/6135/6136/6223/6122/6169/6125	11
GO:0038061	GO:0038061	NIK/NF-kappaB signaling	15/365	126/17381	6.36129664588824e-08	2.95284513224677e-06	2.51556254275523e-06	5689/9861/10213/5706/3146/5686/6188/9039/5683/5692/5695/5691/5690/5688/10197	15
GO:0090263	GO:0090263	positive regulation of canonical Wnt signaling pathway	15/365	126/17381	6.36129664588824e-08	2.95284513224677e-06	2.51556254275523e-06	57805/5689/9861/10213/5706/5686/6423/5683/5692/5695/5691/5690/5688/10197/55737	15
GO:0032204	GO:0032204	regulation of telomere maintenance	12/365	78/17381	7.67453217261249e-08	3.42363870297713e-06	2.91663697058957e-06	908/22948/3183/3178/3184/7874/3181/7520/7203/10694/10576/142	12
GO:0042590	GO:0042590	antigen processing and presentation of exogenous peptide antigen via MHC class I	12/365	78/17381	7.67453217261249e-08	3.42363870297713e-06	2.91663697058957e-06	5689/9861/10213/5706/5686/5683/5692/5695/5691/5690/5688/10197	12
GO:0061418	GO:0061418	regulation of transcription from RNA polymerase II promoter in response to hypoxia	12/365	78/17381	7.67453217261249e-08	3.42363870297713e-06	2.91663697058957e-06	5689/9861/10213/5706/5686/5683/5692/5695/5691/5690/5688/10197	12
GO:0050684	GO:0050684	regulation of mRNA processing	14/365	112/17381	9.44940682195317e-08	4.16137338889861e-06	3.54512158772332e-06	10521/27339/3178/3190/4686/26528/3191/3181/10291/27316/6625/9967/6626/1655	14
GO:0035567	GO:0035567	non-canonical Wnt signaling pathway	16/365	151/17381	1.20476298422739e-07	5.23843145673554e-06	4.46267967508613e-06	5689/9861/387/10213/5706/5686/998/6423/160/5683/5692/5695/5691/5690/5688/10197	16
GO:0010389	GO:0010389	regulation of G2/M transition of mitotic cell cycle	18/365	194/17381	1.51079276355774e-07	6.48696642852606e-06	5.52632089827701e-06	5689/9861/1778/10540/55920/10213/5706/10121/9793/5686/5683/5692/5695/22919/5691/5690/5688/10197	18
GO:0042273	GO:0042273	ribosomal large subunit biogenesis	11/365	68/17381	1.5833179648407e-07	6.71444099904666e-06	5.72010908675392e-06	6128/6165/11224/6135/6154/9045/6130/6136/6122/6169/6125	11
GO:0043484	GO:0043484	regulation of RNA splicing	14/365	118/17381	1.83137597891628e-07	7.67167864338709e-06	6.53559078483601e-06	10521/27339/3178/3190/4686/26528/3191/3181/10291/6231/27316/6625/9967/1655	14
GO:0019081	GO:0019081	viral translation	6/365	14/17381	2.14432130350034e-07	8.87438997292008e-06	7.56019432305764e-06	8666/8665/8662/8664/8661/6741	6
GO:0071103	GO:0071103	DNA conformation change	22/365	290/17381	2.27377933839016e-07	9.29813336591689e-06	7.9211861663216e-06	4676/4171/3148/5965/10146/6418/3181/3009/3159/3146/1642/1653/7520/5928/3149/4174/3007/4678/3008/7175/2547/142	22
GO:0051169	GO:0051169	nuclear transport	29/365	476/17381	3.1019024612165e-07	1.25353352403279e-05	1.06789954701943e-05	7919/3178/5902/7514/4686/6634/6633/6632/387/6059/1434/90070/6418/3181/6209/10189/3159/10527/3838/6423/6628/7175/9368/7295/3837/142/8125/6741/3842	29
GO:1902749	GO:1902749	regulation of cell cycle G2/M phase transition	18/365	204/17381	3.21438593014422e-07	1.28388554302854e-05	1.0937567791678e-05	5689/9861/1778/10540/55920/10213/5706/10121/9793/5686/5683/5692/5695/22919/5691/5690/5688/10197	18
GO:1904356	GO:1904356	regulation of telomere maintenance via telomere lengthening	10/365	60/17381	4.37060234733478e-07	1.72563437506839e-05	1.47008766189845e-05	908/22948/3183/3178/3181/7520/7203/10694/10576/142	10
GO:0006403	GO:0006403	RNA localization	19/365	231/17381	4.49648726870785e-07	1.75516292818312e-05	1.495243374044e-05	908/22948/7919/3178/5902/7514/4686/23404/6059/3181/6209/10189/9793/7203/220988/10694/10576/7175/6741	19
GO:0010972	GO:0010972	negative regulation of G2/M transition of mitotic cell cycle	12/365	92/17381	4.92504320541411e-07	1.90084532703342e-05	1.61935187593746e-05	5689/9861/10213/5706/5686/5683/5692/5695/5691/5690/5688/10197	12
GO:1903050	GO:1903050	regulation of proteolysis involved in cellular protein catabolic process	20/365	257/17381	5.42414316188742e-07	2.07021464012037e-05	1.76363953099965e-05	9097/57805/1075/5689/9861/10213/5706/5686/6135/6201/5683/9184/5692/5695/10399/5691/5690/5688/10197/6125	20
GO:0002474	GO:0002474	antigen processing and presentation of peptide antigen via MHC class I	12/365	94/17381	6.24266550936421e-07	2.33082130702892e-05	1.98565333135383e-05	5689/9861/10213/5706/5686/5683/5692/5695/5691/5690/5688/10197	12
GO:1902750	GO:1902750	negative regulation of cell cycle G2/M phase transition	12/365	94/17381	6.24266550936421e-07	2.33082130702892e-05	1.98565333135383e-05	5689/9861/10213/5706/5686/5683/5692/5695/5691/5690/5688/10197	12
GO:1904358	GO:1904358	positive regulation of telomere maintenance via telomere lengthening	8/365	36/17381	6.34122875063526e-07	2.34216352241206e-05	1.9953158943708e-05	908/22948/3178/3181/7520/7203/10694/10576	8
GO:0042787	GO:0042787	protein ubiquitination involved in ubiquitin-dependent protein catabolic process	18/365	214/17381	6.52360318298704e-07	2.38389116314473e-05	2.03086414879104e-05	5689/9861/10213/5706/10075/5686/6135/1642/6201/5683/9184/5692/5695/5691/5690/5688/10197/6125	18
GO:1903362	GO:1903362	regulation of cellular protein catabolic process	21/365	285/17381	6.93071937220624e-07	2.50600221510826e-05	2.13489195066298e-05	9097/57805/1075/5689/9861/10213/5706/5686/6135/6201/5683/9184/5692/5695/10399/5691/5690/5688/10197/6125/55737	21
GO:0060218	GO:0060218	hematopoietic stem cell differentiation	13/365	113/17381	7.2150091531094e-07	2.58162046259696e-05	2.19931200061888e-05	5689/9861/10213/5706/5686/7520/5683/5692/5695/5691/5690/5688/10197	13
GO:0006913	GO:0006913	nucleocytoplasmic transport	28/365	470/17381	7.80906989026755e-07	2.7653768116566e-05	2.35585613618489e-05	7919/3178/5902/7514/4686/6634/6633/6632/387/6059/1434/90070/6418/3181/6209/10189/10527/3838/6423/6628/7175/9368/7295/3837/142/8125/6741/3842	28
GO:2000573	GO:2000573	positive regulation of DNA biosynthetic process	10/365	64/17381	8.15006237817361e-07	2.85668002745167e-05	2.4336383900454e-05	908/22948/7919/3178/3184/3181/7520/7203/10694/10576	10
GO:0032206	GO:0032206	positive regulation of telomere maintenance	9/365	50/17381	8.43480281894599e-07	2.92662097808883e-05	2.49322188587665e-05	908/22948/3178/3184/3181/7520/7203/10694/10576	9
GO:0031396	GO:0031396	regulation of protein ubiquitination	20/365	265/17381	8.79858190133203e-07	3.02231288310755e-05	2.57474291428453e-05	5689/9861/23028/10213/5706/9112/5686/6135/6188/5861/6201/5683/9184/5692/5695/5691/5690/5688/10197/6125	20
GO:0043254	GO:0043254	regulation of protein complex assembly	25/365	392/17381	9.06111206164947e-07	3.06266275254415e-05	2.60911742957871e-05	6653/10923/4314/57175/7453/3925/5706/2288/830/3146/10059/6188/998/1642/6709/81873/7408/55832/4926/10399/10094/832/22919/142/55737	25
GO:0075522	GO:0075522	IRES-dependent viral translational initiation	5/365	10/17381	9.18353023324737e-07	3.06266275254415e-05	2.60911742957871e-05	8665/8662/8664/8661/6741	5
GO:1990173	GO:1990173	protein localization to nucleoplasm	5/365	10/17381	9.18353023324737e-07	3.06266275254415e-05	2.60911742957871e-05	908/22948/7203/10694/10576	5
GO:1905330	GO:1905330	regulation of morphogenesis of an epithelium	16/365	180/17381	1.32246640142914e-06	4.36795393164335e-05	3.72110991495243e-05	5689/9861/387/10213/5706/5686/998/6423/160/5683/5692/5695/5691/5690/5688/10197	16
GO:0000380	GO:0000380	alternative mRNA splicing, via spliceosome	9/365	53/17381	1.41141275081097e-06	4.6173359990816e-05	3.93356135063107e-05	10521/23028/3178/3191/10291/6421/27316/9967/1655	9
GO:0030177	GO:0030177	positive regulation of Wnt signaling pathway	15/365	160/17381	1.45197770783066e-06	4.70522964754559e-05	4.00843895508365e-05	57805/5689/9861/10213/5706/5686/6423/5683/5692/5695/5691/5690/5688/10197/55737	15
GO:0031398	GO:0031398	positive regulation of protein ubiquitination	16/365	183/17381	1.64628589755765e-06	5.28503930664535e-05	4.50238543552412e-05	5689/9861/23028/10213/5706/9112/5686/5861/5683/9184/5692/5695/5691/5690/5688/10197	16
GO:1902036	GO:1902036	regulation of hematopoietic stem cell differentiation	12/365	103/17381	1.68755853682946e-06	5.36737367963813e-05	4.57252702961587e-05	5689/9861/10213/5706/5686/5683/5692/5695/5691/5690/5688/10197	12
GO:0006888	GO:0006888	ER to Golgi vesicle-mediated transport	16/365	184/17381	1.76911962312611e-06	5.48464051301464e-05	4.67242798626544e-05	6653/22820/1075/1778/8615/10540/9276/10342/10121/23256/830/81876/6709/5861/832/1314	16
GO:0000028	GO:0000028	ribosomal small subunit assembly	6/365	19/17381	1.77232924874709e-06	5.48464051301464e-05	4.67242798626544e-05	6208/6218/6209/6234/6223/6169	6
GO:0048026	GO:0048026	positive regulation of mRNA splicing, via spliceosome	6/365	19/17381	1.77232924874709e-06	5.48464051301464e-05	4.67242798626544e-05	27339/4686/26528/27316/6625/9967	6
GO:0042274	GO:0042274	ribosomal small subunit biogenesis	10/365	71/17381	2.18071441683994e-06	6.68817323379036e-05	5.69773127708181e-05	6217/6208/6229/6218/6209/6234/6201/6202/6223/6169	10
GO:0009069	GO:0009069	serine family amino acid metabolic process	8/365	42/17381	2.21585003645902e-06	6.73579192498826e-05	5.73829818477511e-05	2618/6301/875/102724560/26227/29968/191/22929	8
GO:0044106	GO:0044106	cellular amine metabolic process	13/365	125/17381	2.29418076532272e-06	6.91272888498557e-05	5.88903280479886e-05	5689/9861/10213/5706/5686/5683/5692/5695/5691/5690/5688/10197/55737	13
GO:0048193	GO:0048193	Golgi vesicle transport	22/365	336/17381	2.69821122065435e-06	8.05943960256321e-05	6.86592878116165e-05	6653/22820/1075/1778/8615/10540/9276/10342/10121/23256/830/6272/81876/6709/164/160/5861/3875/10399/832/10890/1314	22
GO:0032508	GO:0032508	DNA duplex unwinding	10/365	74/17381	3.20865985973011e-06	9.5015057053215e-05	8.09444138842987e-05	4171/5965/10146/3159/1642/1653/7520/4174/2547/142	10
GO:0033209	GO:0033209	tumor necrosis factor-mediated signaling pathway	15/365	172/17381	3.59206049580059e-06	0.000105459211992094	8.98419089368028e-05	5689/9861/3735/10213/5706/5686/3875/5683/5692/5695/10399/5691/5690/5688/10197	15
GO:1903320	GO:1903320	regulation of protein modification by small protein conjugation or removal	20/365	291/17381	3.72292554222712e-06	0.000108374993538561	9.23258965868991e-05	5689/9861/23028/10213/5706/9112/5686/6135/6188/5861/6201/5683/9184/5692/5695/5691/5690/5688/10197/6125	20
GO:0050852	GO:0050852	T cell receptor signaling pathway	15/365	174/17381	4.14393543173823e-06	0.000119616959731267	0.000101903056171891	5689/9861/5335/10213/5706/5686/6188/5074/5683/5692/5695/5691/5690/5688/10197	15
GO:0043618	GO:0043618	regulation of transcription from RNA polymerase II promoter in response to stress	12/365	113/17381	4.51895912844199e-06	0.000128286153770233	0.000109288441731785	5689/9861/10213/5706/5686/5683/5692/5695/5691/5690/5688/10197	12
GO:1901532	GO:1901532	regulation of hematopoietic progenitor cell differentiation	12/365	113/17381	4.51895912844199e-06	0.000128286153770233	0.000109288441731785	5689/9861/10213/5706/5686/5683/5692/5695/5691/5690/5688/10197	12
GO:0045089	GO:0045089	positive regulation of innate immune response	22/365	348/17381	4.75843537335868e-06	0.000133977258258091	0.000114136758739751	5689/9861/3148/10213/5706/3146/5686/164/6421/7520/3329/92747/5683/5692/5695/6223/5691/5690/4841/2547/5688/10197	22
GO:0009308	GO:0009308	amine metabolic process	13/365	134/17381	4.99909423443486e-06	0.000139608851181169	0.000118934377164989	5689/9861/10213/5706/5686/5683/5692/5695/5691/5690/5688/10197/55737	13
GO:0000723	GO:0000723	telomere maintenance	14/365	155/17381	5.04142620843429e-06	0.000139655637306224	0.000118974234800062	908/22948/3183/3178/3184/7874/3181/328/7520/7203/10694/10576/2547/142	14
GO:0010833	GO:0010833	telomere maintenance via telomere lengthening	10/365	78/17381	5.21705392971983e-06	0.000142761949051345	0.000121620537305673	908/22948/3183/3178/3181/7520/7203/10694/10576/142	10
GO:1903322	GO:1903322	positive regulation of protein modification by small protein conjugation or removal	16/365	200/17381	5.23668284729824e-06	0.000142761949051345	0.000121620537305673	5689/9861/23028/10213/5706/9112/5686/5861/5683/9184/5692/5695/5691/5690/5688/10197	16
GO:0000086	GO:0000086	G2/M transition of mitotic cell cycle	18/365	248/17381	5.37692385482901e-06	0.000145430971979037	0.000123894308466014	5689/9861/1778/10540/55920/10213/5706/10121/9793/5686/5683/5692/5695/22919/5691/5690/5688/10197	18
GO:2001252	GO:2001252	positive regulation of chromosome organization	14/365	156/17381	5.43470324833895e-06	0.000145845356703471	0.000124247327552486	908/22948/23028/3178/3184/3181/3009/6421/7520/7203/4926/10694/10576/7175	14
GO:0032212	GO:0032212	positive regulation of telomere maintenance via telomerase	7/365	34/17381	5.61069865914102e-06	0.00014940116197015	0.000127276558730412	908/22948/3178/7520/7203/10694/10576	7
GO:1903364	GO:1903364	positive regulation of cellular protein catabolic process	16/365	202/17381	5.9486577760003e-06	0.000157181842004316	0.000133905009046808	1075/5689/9861/10213/5706/5686/5683/9184/5692/5695/10399/5691/5690/5688/10197/55737	16
GO:0033044	GO:0033044	regulation of chromosome organization	20/365	301/17381	6.18427752992378e-06	0.000162160254315177	0.00013814617543743	908/22948/3183/23028/3178/3184/7874/6418/3181/3009/3159/6421/7520/7203/4926/10694/9184/10576/7175/142	20
GO:2001242	GO:2001242	regulation of intrinsic apoptotic signaling pathway	14/365	159/17381	6.78305030313085e-06	0.000176513468115564	0.000150373842445803	57805/23028/3190/6135/10059/6188/6154/6421/6423/6201/10399/9368/4841/142	14
GO:0043620	GO:0043620	regulation of DNA-templated transcription in response to stress	12/365	119/17381	7.75199608519879e-06	0.000200211327463593	0.000170562319880116	5689/9861/10213/5706/5686/5683/5692/5695/5691/5690/5688/10197	12
GO:0070646	GO:0070646	protein modification by small protein removal	20/365	306/17381	7.89976740202623e-06	0.000202505231537016	0.000172516522997902	9097/5689/9861/387/10213/5706/7874/7345/10980/8665/5686/5683/5692/5695/8027/5691/5690/9146/5688/10197	20
GO:0061077	GO:0061077	chaperone-mediated protein folding	9/365	65/17381	8.15667744079649e-06	0.000206016080949529	0.00017550745576946	908/22948/6767/2288/3336/3329/7203/10694/10576	9
GO:1903313	GO:1903313	positive regulation of mRNA metabolic process	9/365	65/17381	8.15667744079649e-06	0.000206016080949529	0.00017550745576946	27339/4686/3184/26528/27316/6625/9967/26986/10236	9
GO:0006458	GO:0006458	'de novo' protein folding	7/365	36/17381	8.39729533353697e-06	0.000210545324603646	0.000179365970243817	908/22948/3336/3329/7203/10694/10576	7
GO:1901990	GO:1901990	regulation of mitotic cell cycle phase transition	24/365	417/17381	8.73689056328045e-06	0.000215960286708773	0.000183979038397422	5689/9861/1778/10540/55920/10213/5706/10121/328/9793/5686/1642/6154/5683/9184/5692/5695/22919/7175/5691/5690/5688/3276/10197	24
GO:1903052	GO:1903052	positive regulation of proteolysis involved in cellular protein catabolic process	15/365	185/17381	8.76326406858231e-06	0.000215960286708773	0.000183979038397422	1075/5689/9861/10213/5706/5686/5683/9184/5692/5695/10399/5691/5690/5688/10197	15
GO:0044839	GO:0044839	cell cycle G2/M phase transition	18/365	257/17381	8.80187485858171e-06	0.000215960286708773	0.000183979038397422	5689/9861/1778/10540/55920/10213/5706/10121/9793/5686/5683/5692/5695/22919/5691/5690/5688/10197	18
GO:0051052	GO:0051052	regulation of DNA metabolic process	23/365	391/17381	9.47598054295674e-06	0.00023085101535501	0.000196664620451062	908/27101/22948/3183/7919/23028/3178/3184/64710/7874/3181/10189/3146/3838/6188/998/7520/7203/10694/10576/9126/10419/142	23
GO:2000278	GO:2000278	regulation of DNA biosynthetic process	11/365	102/17381	9.73406092734502e-06	0.000235468304826973	0.000200598142164708	908/22948/3183/7919/3178/3184/3181/7520/7203/10694/10576	11
GO:1904874	GO:1904874	positive regulation of telomerase RNA localization to Cajal body	5/365	15/17381	1.00338740630068e-05	0.000241023478366633	0.000205330658043128	908/22948/7203/10694/10576	5
GO:0045862	GO:0045862	positive regulation of proteolysis	23/365	393/17381	1.02911584617085e-05	0.000245487009138671	0.00020913319096162	1075/5689/9861/3735/10213/5706/6317/3146/5686/3336/6188/3329/6423/5683/9184/5692/5695/10399/3066/5691/5690/5688/10197	23
GO:0045088	GO:0045088	regulation of innate immune response	24/365	422/17381	1.06558286073914e-05	0.000252432905285445	0.000215050479336103	5689/9861/3148/6059/10213/5706/3146/5686/164/6421/7520/3329/5272/92747/5683/5692/5695/6223/5691/5690/4841/2547/5688/10197	24
GO:0002223	GO:0002223	stimulatory C-type lectin receptor signaling pathway	12/365	123/17381	1.09008790297981e-05	0.00025646931142025	0.00021848913989069	5689/9861/10213/5706/5686/5683/5692/5695/5691/5690/5688/10197	12
GO:0051348	GO:0051348	negative regulation of transferase activity	22/365	369/17381	1.20242458777143e-05	0.000280974725101692	0.000239365582098431	6653/5689/9861/7453/10213/5706/6317/7345/5686/6135/6423/6201/5683/9184/5692/5695/10399/5691/5690/5688/10197/6125	22
GO:0032200	GO:0032200	telomere organization	14/365	168/17381	1.27764319481325e-05	0.000294543917730436	0.000250925332503061	908/22948/3183/3178/3184/7874/3181/328/7520/7203/10694/10576/2547/142	14
GO:0090090	GO:0090090	negative regulation of canonical Wnt signaling pathway	14/365	168/17381	1.27764319481325e-05	0.000294543917730436	0.000250925332503061	5689/9861/10146/10213/5706/5686/6423/5683/5692/5695/5691/5690/5688/10197	14
GO:0016579	GO:0016579	protein deubiquitination	19/365	291/17381	1.3510243923488e-05	0.000309384585847876	0.000263568267419626	9097/5689/9861/387/10213/5706/7874/7345/8665/5686/5683/5692/5695/8027/5691/5690/9146/5688/10197	19
GO:0032210	GO:0032210	regulation of telomere maintenance via telomerase	8/365	53/17381	1.36066317856866e-05	0.000309528345588301	0.000263690737986816	908/22948/3183/3178/7520/7203/10694/10576	8
GO:0002220	GO:0002220	innate immune response activating cell surface receptor signaling pathway	12/365	126/17381	1.39478678526436e-05	0.000315203461012045	0.000268525433728181	5689/9861/10213/5706/5686/5683/5692/5695/5691/5690/5688/10197	12
GO:0000387	GO:0000387	spliceosomal snRNP assembly	7/365	39/17381	1.46566432456955e-05	0.000329056010123948	0.000280326578761841	27339/6634/6633/6632/6628/10419/79084	7
GO:1901605	GO:1901605	alpha-amino acid metabolic process	16/365	218/17381	1.55626132793385e-05	0.00034508613430535	0.000293982824904274	5471/2618/6301/875/102724560/8833/26227/29968/1159/548596/1503/2805/440/1152/191/22929	16
GO:0045732	GO:0045732	positive regulation of protein catabolic process	18/365	268/17381	1.55715722903433e-05	0.00034508613430535	0.000293982824904274	6653/1075/5689/9861/10213/5706/5686/1642/5683/9184/5692/5695/10399/5691/5690/5688/10197/55737	18
GO:0050685	GO:0050685	positive regulation of mRNA processing	6/365	27/17381	1.67738845408814e-05	0.000369348034602099	0.000314651815274293	27339/4686/26528/27316/6625/9967	6
GO:0044089	GO:0044089	positive regulation of cellular component biogenesis	26/365	493/17381	1.72120253517876e-05	0.000376581573779556	0.000320814150036671	10923/4314/1809/1778/57175/8826/7453/387/1113/5706/7168/25940/6188/998/1642/81873/7408/55832/10801/4926/10399/10094/7175/8027/9146/142	26
GO:0000381	GO:0000381	regulation of alternative mRNA splicing, via spliceosome	7/365	41/17381	2.06640333204204e-05	0.00044924654718762	0.000382718272023775	10521/3178/3191/10291/27316/9967/1655	7
GO:0002218	GO:0002218	activation of innate immune response	19/365	301/17381	2.1653111234339e-05	0.000467544319917225	0.00039830635390175	5689/9861/10213/5706/3146/5686/6421/7520/3329/92747/5683/5692/5695/5691/5690/4841/2547/5688/10197	19
GO:1901991	GO:1901991	negative regulation of mitotic cell cycle phase transition	16/365	224/17381	2.17779013644122e-05	0.000467544319917225	0.00039830635390175	5689/9861/10213/5706/5686/6154/5683/9184/5692/5695/7175/5691/5690/5688/3276/10197	16
GO:0030178	GO:0030178	negative regulation of Wnt signaling pathway	15/365	200/17381	2.22133953003343e-05	0.000473931756873591	0.000403747884504277	5689/9861/10146/10213/5706/5686/6423/5683/5692/5695/10399/5691/5690/5688/10197	15
GO:2001244	GO:2001244	positive regulation of intrinsic apoptotic signaling pathway	8/365	57/17381	2.35804055510058e-05	0.000499991932516698	0.000425948846210502	6135/10059/6188/6154/6421/6201/10399/9368	8
GO:0000027	GO:0000027	ribosomal large subunit assembly	6/365	29/17381	2.59796179134048e-05	0.000547484586089236	0.00046640838100914	6128/6135/6136/6122/6169/6125	6
GO:1901987	GO:1901987	regulation of cell cycle phase transition	24/365	446/17381	2.63393164684424e-05	0.00055168019554329	0.000469982668692361	5689/9861/1778/10540/55920/10213/5706/10121/328/9793/5686/1642/6154/5683/9184/5692/5695/22919/7175/5691/5690/5688/3276/10197	24
GO:1904872	GO:1904872	regulation of telomerase RNA localization to Cajal body	5/365	18/17381	2.71780438822303e-05	0.000565797459002793	0.00048200932690654	908/22948/7203/10694/10576	5
GO:1903312	GO:1903312	negative regulation of mRNA metabolic process	9/365	76/17381	2.96791611182207e-05	0.000614144086994506	0.000523196372280618	3183/5317/4904/3190/3184/3181/27316/9967/26986	9
GO:0006457	GO:0006457	protein folding	16/365	231/17381	3.1736216958509e-05	0.000652777875763343	0.000556108938825433	908/22948/6767/6905/2784/2288/5201/3336/6625/3329/7203/5202/10694/10576/10726/10130	16
GO:0006399	GO:0006399	tRNA metabolic process	14/365	184/17381	3.54706236891538e-05	0.000717561113025564	0.000611298519638724	8565/2617/3376/2058/6301/3735/4677/23404/7453/1615/833/1653/16/6741	14
GO:0090670	GO:0090670	RNA localization to Cajal body	5/365	19/17381	3.62515133941886e-05	0.000717561113025564	0.000611298519638724	908/22948/7203/10694/10576	5
GO:0090671	GO:0090671	telomerase RNA localization to Cajal body	5/365	19/17381	3.62515133941886e-05	0.000717561113025564	0.000611298519638724	908/22948/7203/10694/10576	5
GO:0090672	GO:0090672	telomerase RNA localization	5/365	19/17381	3.62515133941886e-05	0.000717561113025564	0.000611298519638724	908/22948/7203/10694/10576	5
GO:0090685	GO:0090685	RNA localization to nucleus	5/365	19/17381	3.62515133941886e-05	0.000717561113025564	0.000611298519638724	908/22948/7203/10694/10576	5
GO:0006188	GO:0006188	IMP biosynthetic process	4/365	10/17381	3.63480738475831e-05	0.000717561113025564	0.000611298519638724	5471/2618/471/10606	4
GO:0070203	GO:0070203	regulation of establishment of protein localization to telomere	4/365	10/17381	3.63480738475831e-05	0.000717561113025564	0.000611298519638724	908/22948/10694/10576	4
GO:1901988	GO:1901988	negative regulation of cell cycle phase transition	16/365	235/17381	3.90771782983595e-05	0.000767029185456371	0.00065344093635753	5689/9861/10213/5706/5686/6154/5683/9184/5692/5695/7175/5691/5690/5688/3276/10197	16
GO:2000736	GO:2000736	regulation of stem cell differentiation	12/365	141/17381	4.30748667833193e-05	0.000840694132958533	0.000716196947713084	5689/9861/10213/5706/5686/5683/5692/5695/5691/5690/5688/10197	12
GO:0002244	GO:0002244	hematopoietic progenitor cell differentiation	14/365	188/17381	4.49418350587411e-05	0.000872176290546756	0.000743016957854894	5689/9861/10213/5706/89777/5686/7520/5683/5692/5695/5691/5690/5688/10197	14
GO:0033120	GO:0033120	positive regulation of RNA splicing	6/365	32/17381	4.69950831642225e-05	0.000906899498141035	0.000772598055567939	27339/4686/26528/27316/6625/9967	6
GO:0009070	GO:0009070	serine family amino acid biosynthetic process	5/365	20/17381	4.75062668565546e-05	0.000911642606995894	0.000776638764252995	875/102724560/26227/29968/22929	5
GO:0006333	GO:0006333	chromatin assembly or disassembly	14/365	190/17381	5.04577910401414e-05	0.000962902845682698	0.000820307947904053	4676/4171/6601/3148/6418/3009/3159/3146/11198/5928/3007/4678/3008/7175	14
GO:0051054	GO:0051054	positive regulation of DNA metabolic process	15/365	216/17381	5.42245117787367e-05	0.00102906739204398	0.000876674281738226	908/27101/22948/7919/3178/3184/3181/3146/6188/998/7520/7203/10694/10576/142	15
GO:0006563	GO:0006563	L-serine metabolic process	4/365	11/17381	5.61728902894571e-05	0.00104299393591506	0.000888538463753575	875/102724560/26227/29968	4
GO:0019042	GO:0019042	viral latency	4/365	11/17381	5.61728902894571e-05	0.00104299393591506	0.000888538463753575	64710/3159/7520/2547	4
GO:0070202	GO:0070202	regulation of establishment of protein localization to chromosome	4/365	11/17381	5.61728902894571e-05	0.00104299393591506	0.000888538463753575	908/22948/10694/10576	4
GO:1904816	GO:1904816	positive regulation of protein localization to chromosome, telomeric region	4/365	11/17381	5.61728902894571e-05	0.00104299393591506	0.000888538463753575	908/22948/10694/10576	4
GO:0051170	GO:0051170	nuclear import	18/365	297/17381	6.04091727591472e-05	0.00111562101305199	0.00095041030147385	3178/5902/6634/6633/6632/387/1434/90070/10527/3838/6423/6628/7175/9368/7295/3837/142/3842	18
GO:0006144	GO:0006144	purine nucleobase metabolic process	5/365	21/17381	6.12829836077272e-05	0.00112570614274087	0.000959001938809354	23028/5471/2618/8833/10606	5
GO:1901607	GO:1901607	alpha-amino acid biosynthetic process	8/365	65/17381	6.22491685197461e-05	0.0011373717758794	0.000968940025111389	875/102724560/26227/29968/2805/440/191/22929	8
GO:0038093	GO:0038093	Fc receptor signaling pathway	16/365	246/17381	6.75464080204059e-05	0.00122762916164071	0.00104583132440395	5689/9861/5335/5284/10213/5706/5686/998/5683/5692/5695/10094/5691/5690/5688/10197	16
GO:0071824	GO:0071824	protein-DNA complex subunit organization	17/365	273/17381	6.9161833737976e-05	0.00125037315205235	0.00106520718998101	4676/4171/6601/3148/5706/6418/3009/3159/3146/1642/11198/5928/55832/3007/4678/3008/142	17
GO:0060828	GO:0060828	regulation of canonical Wnt signaling pathway	16/365	248/17381	7.43346873962619e-05	0.00133495876124361	0.00113726663793985	57805/5689/9861/10146/10213/5706/5686/6423/5683/5692/5695/5691/5690/5688/10197/55737	16
GO:0043161	GO:0043161	proteasome-mediated ubiquitin-dependent protein catabolic process	21/365	387/17381	7.46177822878522e-05	0.00133495876124361	0.00113726663793985	9097/57805/5689/9861/5516/10213/5706/9112/7345/5686/6135/1642/5683/9184/5692/5695/10399/5691/5690/5688/10197	21
GO:0009896	GO:0009896	positive regulation of catabolic process	23/365	447/17381	7.67737756757211e-05	0.00136641409039431	0.00116406379262888	6653/1075/5689/9861/3184/10213/90070/5706/3146/5686/1642/5683/9184/26986/5692/5695/10399/5691/5690/10236/5688/10197/55737	23
GO:0007004	GO:0007004	telomere maintenance via telomerase	8/365	67/17381	7.75620127397174e-05	0.00137332739052025	0.00116995331208038	908/22948/3183/3178/7520/7203/10694/10576	8
GO:2000027	GO:2000027	regulation of organ morphogenesis	16/365	250/17381	8.17149776272564e-05	0.00143759065723763	0.00122469992403911	5689/9861/387/10213/5706/5686/998/6423/160/5683/5692/5695/5691/5690/5688/10197	16
GO:0006107	GO:0006107	oxaloacetate metabolic process	4/365	12/17381	8.28654876660992e-05	0.00143759065723763	0.00122469992403911	2805/4190/4191/47	4
GO:0009113	GO:0009113	purine nucleobase biosynthetic process	4/365	12/17381	8.28654876660992e-05	0.00143759065723763	0.00122469992403911	5471/2618/8833/10606	4
GO:0035246	GO:0035246	peptidyl-arginine N-methylation	4/365	12/17381	8.28654876660992e-05	0.00143759065723763	0.00122469992403911	56341/10419/79084/3276	4
GO:0006479	GO:0006479	protein methylation	13/365	175/17381	8.5808394109435e-05	0.00147375916882955	0.0012555122927591	6634/2107/84661/3009/25940/5110/6628/3007/3008/56341/10419/79084/3276	13
GO:0008213	GO:0008213	protein alkylation	13/365	175/17381	8.5808394109435e-05	0.00147375916882955	0.0012555122927591	6634/2107/84661/3009/25940/5110/6628/3007/3008/56341/10419/79084/3276	13
GO:0031349	GO:0031349	positive regulation of defense response	23/365	451/17381	8.77526650806867e-05	0.00149965375399084	0.00127757218603985	5689/9861/3148/3735/10213/5706/3146/5686/164/6421/7520/3329/92747/5683/5692/5695/6223/5691/5690/4841/2547/5688/10197	23
GO:0071356	GO:0071356	cellular response to tumor necrosis factor	17/365	279/17381	9.03137262652031e-05	0.00153578044416323	0.0013083489266142	5689/9861/3735/10213/5706/5686/6188/6625/3875/5683/5692/5695/10399/5691/5690/5688/10197	17
GO:0198738	GO:0198738	cell-cell signaling by wnt	24/365	483/17381	9.23252659751547e-05	0.00156225265332343	0.00133090090438647	57805/5689/9861/10979/387/10146/10213/5706/5686/998/1642/6423/160/25930/5683/5692/5695/10399/9368/5691/5690/5688/10197/55737	24
GO:0070199	GO:0070199	establishment of protein localization to chromosome	5/365	23/17381	9.78947495855986e-05	0.00164837482758104	0.00140426936970054	908/22948/3009/10694/10576	5
GO:0031331	GO:0031331	positive regulation of cellular catabolic process	21/365	396/17381	0.000103154281844652	0.00172846321042137	0.00147249757909183	1075/5689/9861/3184/10213/90070/5706/3146/5686/5683/9184/26986/5692/5695/10399/5691/5690/10236/5688/10197/55737	21
GO:0038095	GO:0038095	Fc-epsilon receptor signaling pathway	13/365	179/17381	0.000107902522401272	0.00179924837110859	0.00153280026712078	5689/9861/5335/10213/5706/5686/5683/5692/5695/5691/5690/5688/10197	13
GO:1901998	GO:1901998	toxin transport	6/365	37/17381	0.000110354561902989	0.00182244192373446	0.00155255911989023	22948/9276/23256/7203/10694/10576	6
GO:1902229	GO:1902229	regulation of intrinsic apoptotic signaling pathway in response to DNA damage	6/365	37/17381	0.000110354561902989	0.00182244192373446	0.00155255911989023	57805/23028/3190/6188/6154/6423	6
GO:0006310	GO:0006310	DNA recombination	16/365	257/17381	0.000112856589685809	0.0018548439500993	0.00158016277676429	23028/3148/64710/5965/10213/328/10189/3146/3838/6421/7520/3329/3149/4841/2547/142	16
GO:0046040	GO:0046040	IMP metabolic process	4/365	13/17381	0.000117715906702461	0.00190733084680638	0.00162487696441331	5471/2618/471/10606	4
GO:0071481	GO:0071481	cellular response to X-ray	4/365	13/17381	0.000117715906702461	0.00190733084680638	0.00162487696441331	64710/7520/6423/2547	4
GO:1904814	GO:1904814	regulation of protein localization to chromosome, telomeric region	4/365	13/17381	0.000117715906702461	0.00190733084680638	0.00162487696441331	908/22948/10694/10576	4
GO:0007051	GO:0007051	spindle organization	12/365	157/17381	0.000121943984162982	0.00196656143474105	0.00167533617975335	5902/1778/10540/3925/387/6905/9793/6188/4926/7175/9126/3837	12
GO:0034504	GO:0034504	protein localization to nucleus	20/365	372/17381	0.000125060777521672	0.00200740079806983	0.00171012770049311	908/22948/5902/7514/387/1434/90070/10527/3838/6135/7203/6423/10694/10576/7175/9368/7295/3837/142/3842	20
GO:0001649	GO:0001649	osteoblast differentiation	14/365	207/17381	0.000126671489303517	0.00202379798026782	0.00172409664755828	3183/3376/6205/23020/6209/10189/3295/27044/3336/27316/6423/2778/1655/249	14
GO:0009895	GO:0009895	negative regulation of catabolic process	16/365	260/17381	0.00012910308143024	0.00205309761441146	0.00174905734101398	9097/3183/5317/57805/4904/3184/23256/89777/6135/6625/9967/6201/26986/23450/6125/55737	16
GO:0031330	GO:0031330	negative regulation of cellular catabolic process	14/365	209/17381	0.000140181466366646	0.00221900155285451	0.00189039280378014	9097/3183/5317/57805/4904/3184/23256/6135/6625/9967/6201/26986/6125/55737	14
GO:0010498	GO:0010498	proteasomal protein catabolic process	22/365	437/17381	0.000149914833360787	0.00236219014951515	0.00201237680706416	9097/57805/5689/9861/27339/5516/10213/5706/9112/7345/5686/6135/1642/5683/9184/5692/5695/10399/5691/5690/5688/10197	22
GO:0006278	GO:0006278	RNA-dependent DNA biosynthetic process	8/365	74/17381	0.000157789212927949	0.00247491299729454	0.00210840669040951	908/22948/3183/3178/7520/7203/10694/10576	8
GO:0034612	GO:0034612	response to tumor necrosis factor	17/365	297/17381	0.000191593971534327	0.00299147860100189	0.0025484748366767	5689/9861/3735/10213/5706/5686/6188/6625/3875/5683/5692/5695/10399/5691/5690/5688/10197	17
GO:0031497	GO:0031497	chromatin assembly	12/365	165/17381	0.000194768280647716	0.00302728074219414	0.00257897509026269	4676/4171/3148/6418/3009/3159/3146/5928/3007/4678/3008/7175	12
GO:0060249	GO:0060249	anatomical structure homeostasis	20/365	385/17381	0.000197551516794543	0.00305670928013177	0.00260404559833489	908/226/22948/3183/3178/3184/5284/90070/7874/3181/328/124220/7520/7203/563/2778/10694/10576/2547/142	20
GO:0010565	GO:0010565	regulation of cellular ketone metabolic process	12/365	166/17381	0.000206058746657232	0.00317404392272463	0.00270400432243146	5689/9861/10213/5706/5686/5683/5692/5695/5691/5690/5688/10197	12
GO:0010948	GO:0010948	negative regulation of cell cycle process	18/365	328/17381	0.000210526388423887	0.00322838457248238	0.00275029774350755	5689/9861/10213/5706/5686/6154/5928/5683/9184/5692/5695/7175/9126/5691/5690/5688/3276/10197	18
GO:0070200	GO:0070200	establishment of protein localization to telomere	4/365	15/17381	0.000217369172710378	0.00331004091470369	0.00281986171542979	908/22948/10694/10576	4
GO:0070198	GO:0070198	protein localization to chromosome, telomeric region	5/365	27/17381	0.000219203549113523	0.00331004091470369	0.00281986171542979	908/22948/7520/10694/10576	5
GO:1902253	GO:1902253	regulation of intrinsic apoptotic signaling pathway by p53 class mediator	5/365	27/17381	0.000219203549113523	0.00331004091470369	0.00281986171542979	23028/3190/6135/6154/6201	5
GO:0006405	GO:0006405	RNA export from nucleus	11/365	143/17381	0.00021970577250435	0.00331004091470369	0.00281986171542979	7919/3178/5902/7514/4686/6059/3181/6209/10189/7175/6741	11
GO:0016055	GO:0016055	Wnt signaling pathway	23/365	481/17381	0.000225606404415924	0.00338409606623886	0.00288295014606421	57805/5689/9861/10979/387/10146/10213/5706/5686/998/1642/6423/160/5683/5692/5695/10399/9368/5691/5690/5688/10197/55737	23
GO:0060070	GO:0060070	canonical Wnt signaling pathway	17/365	302/17381	0.000233286834995212	0.00348408816612415	0.00296813455966449	57805/5689/9861/10146/10213/5706/5686/998/6423/5683/5692/5695/5691/5690/5688/10197/55737	17
GO:0031333	GO:0031333	negative regulation of protein complex assembly	10/365	121/17381	0.000236383212252801	0.00351504906531763	0.00299451050381767	6653/3925/2288/830/3146/998/6709/832/22919/55737	10
GO:0050657	GO:0050657	nucleic acid transport	13/365	195/17381	0.000252491225293985	0.00372234917976326	0.00317111184240921	7919/3178/5902/7514/4686/6059/3181/6209/10189/9793/220988/7175/6741	13
GO:0050658	GO:0050658	RNA transport	13/365	195/17381	0.000252491225293985	0.00372234917976326	0.00317111184240921	7919/3178/5902/7514/4686/6059/3181/6209/10189/9793/220988/7175/6741	13
GO:0045930	GO:0045930	negative regulation of mitotic cell cycle	17/365	305/17381	0.000261921064745181	0.00383461617279289	0.00326675337787918	5689/9861/10213/5706/5686/6154/5683/9184/5692/5695/7175/9368/5691/5690/5688/3276/10197	17
GO:0032846	GO:0032846	positive regulation of homeostatic process	14/365	222/17381	0.000262339097701988	0.00383461617279289	0.00326675337787918	908/22948/3178/5335/3148/3184/90070/3181/7520/7203/10694/10576/7447/3276	14
GO:0018216	GO:0018216	peptidyl-arginine methylation	4/365	16/17381	0.000285044261072667	0.00414884337620598	0.0035344471265924	56341/10419/79084/3276	4
GO:0051168	GO:0051168	nuclear export	13/365	198/17381	0.000292931797523773	0.00422781817014354	0.0036017266568602	7919/3178/5902/7514/4686/6059/1434/3181/6209/10189/7175/7295/6741	13
GO:0051236	GO:0051236	establishment of RNA localization	13/365	198/17381	0.000292931797523773	0.00422781817014354	0.0036017266568602	7919/3178/5902/7514/4686/6059/3181/6209/10189/9793/220988/7175/6741	13
GO:0007052	GO:0007052	mitotic spindle organization	9/365	102/17381	0.000295933134560681	0.00425326492558971	0.00362340503888436	1778/10540/3925/387/6905/4926/7175/9126/3837	9
GO:0034728	GO:0034728	nucleosome organization	12/365	175/17381	0.000335324687495239	0.00478500940000369	0.00407640423872221	4676/4171/6601/3148/6418/3009/3159/11198/5928/3007/4678/3008	12
GO:1902373	GO:1902373	negative regulation of mRNA catabolic process	6/365	45/17381	0.000335716816710594	0.00478500940000369	0.00407640423872221	3183/5317/4904/3184/9967/26986	6
GO:0036294	GO:0036294	cellular response to decreased oxygen levels	13/365	201/17381	0.000338777421990092	0.0048086795228759	0.00409656908713552	5689/9861/10213/5706/5686/10059/5683/5692/5695/5691/5690/5688/10197	13
GO:0008652	GO:0008652	cellular amino acid biosynthetic process	8/365	83/17381	0.000350672831678827	0.0049570418799044	0.00422296067605431	875/102724560/26227/29968/2805/440/191/22929	8
GO:1901796	GO:1901796	regulation of signal transduction by p53 class mediator	12/365	176/17381	0.000353207408890344	0.00497240758007513	0.00423605089178238	23028/3190/6749/6135/11198/6154/5928/6201/3066/10419/1655/6125	12
GO:0050851	GO:0050851	antigen receptor-mediated signaling pathway	15/365	257/17381	0.000367491367925009	0.00515237897478533	0.00438937058144587	5689/9861/5335/10213/5706/5686/6188/5074/5683/5692/5695/5691/5690/5688/10197	15
GO:0042180	GO:0042180	cellular ketone metabolic process	14/365	231/17381	0.000392833631509051	0.00548529887899833	0.00467298885577733	5689/9861/874/10213/5706/2739/5686/5683/5692/5695/5691/5690/5688/10197	14
GO:0031334	GO:0031334	positive regulation of protein complex assembly	14/365	232/17381	0.000410276618648236	0.0057056687654117	0.00486072448260002	10923/4314/57175/7453/5706/6188/1642/81873/7408/55832/4926/10399/10094/142	14
GO:0050821	GO:0050821	protein stabilization	11/365	154/17381	0.000416546937325474	0.00576951100690728	0.00491511241835662	908/22948/7874/3009/6135/3329/7203/6201/10694/10576/6125	11
GO:0043687	GO:0043687	post-translational protein modification	21/365	441/17381	0.0004434311127603	0.00611721233868125	0.00521132315989699	5689/9861/10213/5706/10980/5686/81876/29106/1642/9039/5861/55832/5683/5692/5695/10130/5691/5690/5688/249/10197	21
GO:1900182	GO:1900182	positive regulation of protein localization to nucleus	10/365	131/17381	0.000448020481532096	0.006155801416251	0.0052441976364599	908/22948/387/90070/7203/6423/10694/10576/7175/142	10
GO:0006337	GO:0006337	nucleosome disassembly	4/365	18/17381	0.00046358427971639	0.00631909524137222	0.00538330951383277	6601/6418/3159/11198	4
GO:0046112	GO:0046112	nucleobase biosynthetic process	4/365	18/17381	0.00046358427971639	0.00631909524137222	0.00538330951383277	5471/2618/8833/10606	4
GO:0042177	GO:0042177	negative regulation of protein catabolic process	9/365	109/17381	0.000484581710013272	0.00657920226836201	0.00560489766522528	9097/57805/89777/6135/6625/6201/23450/6125/55737	9
GO:0007015	GO:0007015	actin filament organization	18/365	352/17381	0.000491835387358782	0.00665139588810006	0.00566640023562956	7791/226/1809/57175/3925/387/7170/7168/1495/830/79983/998/6709/81873/7408/5074/10094/832	18
GO:2001233	GO:2001233	regulation of apoptotic signaling pathway	19/365	383/17381	0.00050192130206343	0.0067419257419136	0.0057435236535723	57805/1075/23028/3190/3148/1495/6135/7529/10059/6188/6154/6421/6423/6201/10399/9368/4841/142/10197	19
GO:0032271	GO:0032271	regulation of protein polymerization	12/365	183/17381	0.00050245501890244	0.0067419257419136	0.0057435236535723	57175/3925/2288/830/6188/6709/81873/7408/4926/10094/832/22919	12
GO:0034250	GO:0034250	positive regulation of cellular amide metabolic process	10/365	133/17381	0.000505175405445375	0.0067520525980734	0.00575215083816565	7919/3184/79727/6191/6203/8664/6154/26986/10399/6125	10
GO:0045814	GO:0045814	negative regulation of gene expression, epigenetic	10/365	134/17381	0.000535943854494838	0.00713553155112314	0.0060788409444947	8329/8330/8332/8336/8969/3015/84661/3159/5928/3066	10
GO:0030111	GO:0030111	regulation of Wnt signaling pathway	17/365	325/17381	0.000543150797728584	0.00720356366871694	0.0061367982836231	57805/5689/9861/10146/10213/5706/5686/6423/5683/5692/5695/10399/5691/5690/5688/10197/55737	17
GO:0030859	GO:0030859	polarized epithelial cell differentiation	4/365	19/17381	0.000577539684068977	0.00763018774914206	0.0065002442174565	387/998/10890/9368	4
GO:0006892	GO:0006892	post-Golgi vesicle-mediated transport	8/365	90/17381	0.000607033220651852	0.00798911537524564	0.00680601876754245	6653/23256/6272/164/160/3875/10399/10890	8
GO:0065004	GO:0065004	protein-DNA complex assembly	14/365	242/17381	0.000624292593302276	0.00818490480150121	0.00697281401920581	4676/4171/3148/5706/6418/3009/3146/1642/5928/55832/3007/4678/3008/142	14
GO:0045727	GO:0045727	positive regulation of translation	9/365	113/17381	0.000630684214150348	0.0082372634053477	0.00701741891269949	7919/3184/79727/6191/6203/8664/6154/26986/6125	9
GO:1902369	GO:1902369	negative regulation of RNA catabolic process	6/365	51/17381	0.000667893798874472	0.00869020908762808	0.00740328852021943	3183/5317/4904/3184/9967/26986	6
GO:0071453	GO:0071453	cellular response to oxygen levels	13/365	217/17381	0.000700149746250655	0.00907396215060675	0.00773021214393221	5689/9861/10213/5706/5686/10059/5683/5692/5695/5691/5690/5688/10197	13
GO:0051493	GO:0051493	regulation of cytoskeleton organization	21/365	457/17381	0.00070306067760563	0.00907396215060675	0.00773021214393221	5902/7514/1778/57175/3925/387/7168/2288/830/6188/998/6709/81873/7408/5202/4926/10094/832/22919/7175/9126	21
GO:0031498	GO:0031498	chromatin disassembly	4/365	20/17381	0.000710048038372085	0.00907396215060675	0.00773021214393221	6601/6418/3159/11198	4
GO:0032986	GO:0032986	protein-DNA complex disassembly	4/365	20/17381	0.000710048038372085	0.00907396215060675	0.00773021214393221	6601/6418/3159/11198	4
GO:0009127	GO:0009127	purine nucleoside monophosphate biosynthetic process	7/365	71/17381	0.000713237199611011	0.00907396215060675	0.00773021214393221	226/5471/2618/8833/471/10606/142	7
GO:0009168	GO:0009168	purine ribonucleoside monophosphate biosynthetic process	7/365	71/17381	0.000713237199611011	0.00907396215060675	0.00773021214393221	226/5471/2618/8833/471/10606/142	7
GO:0030490	GO:0030490	maturation of SSU-rRNA	6/365	52/17381	0.000741853525528444	0.00940319874608932	0.00801069256542658	6217/6208/6229/6234/6202/6223	6
GO:0010165	GO:0010165	response to X-ray	5/365	35/17381	0.000768133041929533	0.00970050367289686	0.00826397003314281	3735/64710/7520/6423/2547	5
GO:0031647	GO:0031647	regulation of protein stability	14/365	248/17381	0.000793384076510624	0.00998268975389742	0.00850436758318695	908/22948/57805/7874/3009/6135/998/3329/7203/6201/10694/10576/6125/55737	14
