# Supplementary material for: Extracellular vesicles from pluripotent stem cell-derived mesenchymal stem cells acquire a stromal modulatory proteomic pattern during differentiation
Source: Exp Mol Med. 2018 Sep 10;50(9):119. doi: 10.1038/s12276-018-0142-x (PMC6131549; doi:10.1038/s12276-018-0142-x)
Supplement: Supplementary file 10 — Supplementary Table 3 [file 12276_2018_142_MOESM10_ESM.xls]

## Sheet: Hoja 1
Gene ID of GO Terms corresponding to Figure 2D
	ID	Description	GeneRatio	BgRatio	pvalue	p.adjust	qvalue	geneID	Count
GO:0030198	GO:0030198	extracellular matrix organization	71/263	335/17381	8.0959577725411e-62	1.89014238656927e-58	1.32926515285894e-58	2006/3491/1284/7276/1290/1287/4313/7093/4811/30008/102/3339/3910/3690/1404/3371/4017/3383/5654/80781/10549/1289/1294/1490/633/1277/7040/3911/2200/2201/3688/7042/1282/1281/2192/824/7045/4015/1293/1292/151887/1303/3673/10631/960/6678/375790/4323/3915/7076/1471/3674/22801/1278/871/7077/4312/5340/961/3676/8985/26585/3912/3678/5054/3918/7837/3685/22795/3675/4016	71
GO:0043062	GO:0043062	extracellular structure organization	71/263	336/17381	1.01511406367845e-61	1.89014238656927e-58	1.32926515285894e-58	2006/3491/1284/7276/1290/1287/4313/7093/4811/30008/102/3339/3910/3690/1404/3371/4017/3383/5654/80781/10549/1289/1294/1490/633/1277/7040/3911/2200/2201/3688/7042/1282/1281/2192/824/7045/4015/1293/1292/151887/1303/3673/10631/960/6678/375790/4323/3915/7076/1471/3674/22801/1278/871/7077/4312/5340/961/3676/8985/26585/3912/3678/5054/3918/7837/3685/22795/3675/4016	71
GO:0031589	GO:0031589	cell-substrate adhesion	43/263	316/17381	1.24145479259711e-28	1.54105921587722e-25	1.08376825402864e-25	3491/5879/4811/81792/967/3690/8829/6695/1490/1277/1012/3911/1499/3688/5328/83706/1281/11117/2192/151887/708/3673/10631/960/3273/4323/3915/10085/3674/22801/5340/3676/26585/3912/3678/5054/3956/3685/22795/91663/3675/6281/6251	43
GO:2000147	GO:2000147	positive regulation of cell motility	44/263	460/17381	6.71958099074366e-23	6.25592990238235e-20	4.39955723815006e-20	3491/3929/5879/56034/27286/102/3690/2919/8829/3383/80781/1277/7040/1012/7042/5328/152007/83706/7291/6386/708/3673/10631/6678/6374/4323/284119/3674/7130/5196/5159/3676/3912/2321/3678/5054/3918/4162/7474/3685/91663/3675/5216/3309	44
GO:0040017	GO:0040017	positive regulation of locomotion	45/263	490/17381	1.09691033644094e-22	8.16978818581212e-20	5.7455008780317e-20	3491/3929/5879/56034/27286/102/3690/2919/8829/7857/3383/80781/1277/7040/1012/7042/5328/152007/83706/7291/6386/708/3673/10631/6678/6374/4323/284119/3674/7130/5196/5159/3676/3912/2321/3678/5054/3918/4162/7474/3685/91663/3675/5216/3309	45
GO:0051272	GO:0051272	positive regulation of cellular component movement	44/263	473/17381	2.06257526083313e-22	1.28017171189043e-19	9.00296008588214e-20	3491/3929/5879/56034/27286/102/3690/2919/8829/3383/80781/1277/7040/1012/7042/5328/152007/83706/7291/6386/708/3673/10631/6678/6374/4323/284119/3674/7130/5196/5159/3676/3912/2321/3678/5054/3918/4162/7474/3685/91663/3675/5216/3309	44
GO:0030335	GO:0030335	positive regulation of cell migration	42/263	442/17381	9.15866652591731e-22	4.87241059178801e-19	3.42658079947102e-19	3491/3929/5879/56034/27286/102/3690/2919/8829/3383/80781/1277/7040/1012/7042/5328/152007/83706/6386/708/3673/10631/6678/6374/4323/3674/7130/5196/5159/3676/3912/2321/3678/5054/3918/4162/7474/3685/91663/3675/5216/3309	42
GO:0032963	GO:0032963	collagen metabolic process	25/263	125/17381	3.38583272627864e-21	1.57610513408271e-18	1.10841471355017e-18	1284/1508/1290/1287/4313/80781/1289/1294/1490/1277/7040/3688/1282/1281/1293/1292/1303/3673/4323/1471/1278/871/5159/4312/8985	25
GO:0001525	GO:0001525	angiogenesis	42/263	469/17381	8.81704057906729e-21	3.49692435333437e-18	2.45925371448242e-18	3491/1284/7058/4313/27286/3339/3690/8829/4017/7857/80781/29072/1490/729/1012/3911/1499/3688/7042/1464/1282/7291/7045/290/6678/3273/4323/727/1893/5196/5159/1969/26585/2321/5230/3678/5054/4162/857/7474/3685/2048	42
GO:0044259	GO:0044259	multicellular organismal macromolecule metabolic process	25/263	130/17381	9.39023725385169e-21	3.49692435333437e-18	2.45925371448242e-18	1284/1508/1290/1287/4313/80781/1289/1294/1490/1277/7040/3688/1282/1281/1293/1292/1303/3673/4323/1471/1278/871/5159/4312/8985	25
GO:0050900	GO:0050900	leukocyte migration	42/263	471/17381	1.03616248504742e-20	3.50788099483327e-18	2.46695910315597e-18	1667/728358/3929/5879/102/6279/3690/2919/7857/3383/1277/7040/3688/7042/708/3673/960/9948/6374/4323/4282/727/3674/338/1278/1893/5196/6382/4312/5340/961/3676/2817/26585/2321/3678/5054/857/7474/3685/3675/4893	42
GO:0030574	GO:0030574	collagen catabolic process	19/263	68/17381	2.35431936820845e-19	7.30623777267355e-17	5.13819876149353e-17	1284/1508/1290/1287/4313/80781/1289/1294/1277/3688/1282/1281/1293/1292/1303/4323/1471/1278/4312	19
GO:0044236	GO:0044236	multicellular organism metabolic process	25/263	151/17381	4.31673326100727e-19	1.23657805107624e-16	8.69638247237739e-17	1284/1508/1290/1287/4313/80781/1289/1294/1490/1277/7040/3688/1282/1281/1293/1292/1303/3673/4323/1471/1278/871/5159/4312/8985	25
GO:0007160	GO:0007160	cell-matrix adhesion	28/263	206/17381	7.03319556369297e-19	1.87083001994233e-16	1.31568350093745e-16	5879/4811/81792/967/3690/8829/1490/1012/3911/1499/3688/5328/1281/11117/3673/10631/960/3273/4323/3674/22801/3676/26585/5054/3685/22795/3675/6281	28
GO:0044243	GO:0044243	multicellular organismal catabolic process	19/263	76/17381	2.41238617154748e-18	5.98915073522855e-16	4.21194161039308e-16	1284/1508/1290/1287/4313/80781/1289/1294/1277/3688/1282/1281/1293/1292/1303/4323/1471/1278/4312	19
GO:0022617	GO:0022617	extracellular matrix disassembly	20/263	92/17381	6.05656844296916e-18	1.40966630510107e-15	9.91364624086004e-16	2006/4313/7093/4811/102/3339/5654/7040/2200/2201/824/960/4323/3915/7076/1471/7077/4312/5340/3918	20
GO:0007229	GO:0007229	integrin-mediated signaling pathway	19/263	96/17381	2.70596314425878e-16	5.80044504100069e-14	4.07923208265298e-14	102/967/3690/8829/5341/1490/3911/3688/83706/1281/3673/7076/3674/22801/961/3676/3678/3685/3675	19
GO:0001704	GO:0001704	formation of primary germ layer	21/263	126/17381	2.80365227545683e-16	5.80044504100069e-14	4.07923208265298e-14	1284/1290/3624/4313/3690/1289/29072/1294/1499/3688/1303/3673/4323/1969/3676/2132/3912/3678/7474/3685/3675	21
GO:0002576	GO:0002576	platelet degranulation	21/263	128/17381	3.9118436476865e-16	7.66721354946554e-14	5.3920592772543e-14	5004/967/3690/5341/8407/7040/5265/7042/83706/3827/9948/6678/3273/7076/3674/135228/1893/5196/5340/5054/1	21
GO:0002446	GO:0002446	neutrophil mediated immunity	37/263	499/17381	1.05844043381491e-15	1.97081608776335e-13	1.38599989438499e-13	1667/728358/5708/1508/5879/5004/7276/81619/102/967/6279/2919/10549/3310/5265/567/5717/10970/5328/5806/9961/6386/290/960/9948/6374/4282/1471/7130/7077/961/23191/3240/3685/3916/1/4893	37
GO:0010810	GO:0010810	regulation of cell-substrate adhesion	24/263	189/17381	1.19688226831837e-15	2.12247122248457e-13	1.49265317472486e-13	3491/5879/4811/8829/6695/1277/1012/5328/2192/151887/708/10631/3273/4323/10085/5340/26585/3678/5054/3956/91663/3675/6281/6251	24
GO:0007492	GO:0007492	endoderm development	17/263	79/17381	2.35388745561667e-15	3.98448949305294e-13	2.80213970793027e-13	1284/1290/3624/4313/1289/29072/1294/7040/1499/1303/4323/3915/3676/2131/3912/3678/3685	17
GO:0035987	GO:0035987	endodermal cell differentiation	14/263	46/17381	3.63483898179263e-15	5.88527842095467e-13	4.13889216782611e-13	1284/1290/3624/4313/1289/29072/1294/1499/1303/4323/3676/3912/3678/3685	14
GO:0007369	GO:0007369	gastrulation	23/263	187/17381	9.73003542281314e-15	1.50977716310651e-12	1.0617687777175e-12	1284/1290/3624/4313/3690/1289/29072/1294/1499/3688/1303/3673/4323/1969/3676/2132/2131/3912/3678/7474/3685/91663/3675	23
GO:0043312	GO:0043312	neutrophil degranulation	35/263	485/17381	1.52647678825884e-14	2.27383982379037e-12	1.59910494702652e-12	1667/728358/5708/1508/5879/5004/7276/81619/102/967/6279/2919/10549/3310/5265/567/5717/10970/5328/5806/9961/6386/290/960/4282/1471/7130/7077/961/23191/3240/3685/3916/1/4893	35
GO:0002283	GO:0002283	neutrophil activation involved in immune response	35/263	486/17381	1.62349444642583e-14	2.32534358403453e-12	1.63532558004351e-12	1667/728358/5708/1508/5879/5004/7276/81619/102/967/6279/2919/10549/3310/5265/567/5717/10970/5328/5806/9961/6386/290/960/4282/1471/7130/7077/961/23191/3240/3685/3916/1/4893	35
GO:0001501	GO:0001501	skeletal system development	35/263	491/17381	2.20403270993813e-14	3.03993252289244e-12	2.1378687650394e-12	3491/1290/4313/56034/81792/2202/165/1404/4017/29072/1490/1277/7040/5950/2200/2201/1499/7042/1281/7291/7045/1303/10631/960/6678/4323/7076/1278/871/91461/1969/26585/2131/7474/3487	35
GO:0042119	GO:0042119	neutrophil activation	35/263	496/17381	2.98047479843724e-14	3.96403148192152e-12	2.78775236786159e-12	1667/728358/5708/1508/5879/5004/7276/81619/102/967/6279/2919/10549/3310/5265/567/5717/10970/5328/5806/9961/6386/290/960/4282/1471/7130/7077/961/23191/3240/3685/3916/1/4893	35
GO:0001706	GO:0001706	endoderm formation	14/263	55/17381	5.84383129821318e-14	7.25414258484862e-12	5.10156219998399e-12	1284/1290/3624/4313/1289/29072/1294/1499/1303/4323/3676/3912/3678/3685	14
GO:0033627	GO:0033627	cell adhesion mediated by integrin	14/263	55/17381	5.84383129821318e-14	7.25414258484862e-12	5.10156219998399e-12	3690/3383/2200/3688/7042/5328/83706/3673/3273/22801/1969/3678/5054/3685	14
GO:0002526	GO:0002526	acute inflammatory response	23/263	212/17381	1.48220373752977e-13	1.78055700598738e-11	1.25219792834434e-11	3929/5004/731/732/6279/725/733/3383/730/722/721/720/729/5265/708/3075/325/714/713/727/715/3240/716	23
GO:0016049	GO:0016049	cell growth	33/263	486/17381	5.05066916008571e-13	5.87771623504974e-11	4.1335739704912e-11	3491/3624/3486/2539/102/3339/6279/3690/8829/3490/5654/5270/6695/1490/7040/1499/3688/22883/7042/64061/3488/214/6386/10631/3273/4323/26585/23191/7474/2664/3685/2697/3487	33
GO:0030199	GO:0030199	collagen fibril organization	12/263	45/17381	2.07026323147074e-12	2.33626068909001e-10	1.64300316424217e-10	1290/4017/1289/1277/7042/1281/4015/1303/1278/871/8985/26585	12
GO:0030449	GO:0030449	regulation of complement activation	16/263	107/17381	6.07062231834524e-12	6.52860143104876e-10	4.59131673934346e-10	731/732/725/733/730/722/721/720/729/708/3075/714/713/727/715/716	16
GO:0090287	GO:0090287	regulation of cellular response to growth factor stimulus	23/263	253/17381	6.13590360060974e-12	6.52860143104876e-10	4.59131673934346e-10	3491/81792/967/3690/5654/7040/2200/2201/1499/27122/4052/6386/3273/135228/2817/26585/2321/3678/23191/857/7474/3675/3309	23
GO:0050727	GO:0050727	regulation of inflammatory response	28/263	385/17381	6.54932243283109e-12	6.7749102055175e-10	4.76453631955665e-10	3929/731/732/81792/6279/725/733/7052/730/722/721/720/729/22861/708/3673/3075/325/714/713/727/7130/961/715/5054/7474/716/4907	28
GO:2000257	GO:2000257	regulation of protein activation cascade	16/263	108/17381	7.03094677769279e-12	7.0765529189535e-10	4.9766701516073e-10	731/732/725/733/730/722/721/720/729/708/3075/714/713/727/715/716	16
GO:0051604	GO:0051604	protein maturation	27/263	364/17381	1.01130892670146e-11	9.91082748167426e-10	6.9699075059092e-10	731/732/81619/102/165/725/733/10549/730/5270/722/721/720/729/5328/824/708/4323/3075/714/713/727/871/715/5230/5054/716	27
GO:0002685	GO:0002685	regulation of leukocyte migration	19/263	171/17381	1.36528513181183e-11	1.30367226432494e-09	9.16823052077687e-10	3929/5879/102/2919/3383/7040/708/3673/6374/4323/4282/727/3674/1893/5196/3676/26585/5054/7474	19
GO:0001503	GO:0001503	ossification	27/263	373/17381	1.77694802048123e-11	1.65433860706803e-09	1.16343333551508e-09	3491/1290/4313/3486/3371/6320/1490/1277/7040/2201/1499/7042/7291/3488/115908/6678/4323/22801/1893/50506/91461/1969/2132/26585/2131/7474/3192	27
GO:0030260	GO:0030260	entry into host cell	17/263	134/17381	1.98025094735213e-11	1.67601239271348e-09	1.17867568349572e-09	1508/3690/3383/5817/1499/3688/5806/8547/3673/290/325/1969/3678/3956/857/3685/3916	17
GO:0044409	GO:0044409	entry into host	17/263	134/17381	1.98025094735213e-11	1.67601239271348e-09	1.17867568349572e-09	1508/3690/3383/5817/1499/3688/5806/8547/3673/290/325/1969/3678/3956/857/3685/3916	17
GO:0051806	GO:0051806	entry into cell of other organism involved in symbiotic interaction	17/263	134/17381	1.98025094735213e-11	1.67601239271348e-09	1.17867568349572e-09	1508/3690/3383/5817/1499/3688/5806/8547/3673/290/325/1969/3678/3956/857/3685/3916	17
GO:0051828	GO:0051828	entry into other organism involved in symbiotic interaction	17/263	134/17381	1.98025094735213e-11	1.67601239271348e-09	1.17867568349572e-09	1508/3690/3383/5817/1499/3688/5806/8547/3673/290/325/1969/3678/3956/857/3685/3916	17
GO:0072376	GO:0072376	protein activation cascade	19/263	178/17381	2.77778369046895e-11	2.27572297748591e-09	1.60042929729915e-09	731/732/725/733/730/722/721/720/729/2192/3827/8547/708/3075/714/713/727/715/716	19
GO:0046718	GO:0046718	viral entry into host cell	16/263	118/17381	2.81104342009537e-11	2.27572297748591e-09	1.60042929729915e-09	1508/3690/3383/5817/3688/5806/8547/3673/290/325/1969/3678/3956/857/3685/3916	16
GO:0034446	GO:0034446	substrate adhesion-dependent cell spreading	14/263	84/17381	2.88297270989888e-11	2.28429582375818e-09	1.60645825357859e-09	5879/3690/8829/3911/83706/2192/708/10631/3915/3676/3912/3685/91663/6281	14
GO:0043687	GO:0043687	post-translational protein modification	29/263	441/17381	3.14160460726542e-11	2.43736157447009e-09	1.71410356642026e-09	3491/5708/3486/102/3371/3490/7857/720/5265/2200/5717/10970/3827/3488/4924/4052/7184/8542/3915/7076/1471/135228/338/1356/1000/3912/3956/11098/3487	29
GO:0016485	GO:0016485	protein processing	24/263	306/17381	4.78091876870777e-11	3.63349826421791e-09	2.55530094447797e-09	731/732/102/165/725/733/730/5270/722/721/720/729/5328/824/708/4323/3075/714/713/727/715/5230/5054/716	24
GO:0050920	GO:0050920	regulation of chemotaxis	19/263	184/17381	4.97446246929802e-11	3.70497964713316e-09	2.60557107865547e-09	3929/5879/102/2919/8829/7857/7040/1012/708/3673/6374/3273/4282/727/5196/5159/26585/5054/7474	19
GO:0051701	GO:0051701	interaction with host	20/263	209/17381	6.10765287343135e-11	4.45978417659967e-09	3.13639635688281e-09	1667/728358/1508/3690/3383/5817/7040/1499/3688/5806/8547/3673/290/325/1969/3678/3956/857/3685/3916	20
GO:0002920	GO:0002920	regulation of humoral immune response	16/263	125/17381	6.84527671189942e-11	4.90227124521412e-09	3.44758065975825e-09	731/732/725/733/730/722/721/720/729/708/3075/714/713/727/715/716	16
GO:0070613	GO:0070613	regulation of protein processing	18/263	166/17381	7.20712630419446e-11	5.06402610506041e-09	3.56133669212231e-09	731/732/725/733/730/5270/722/721/720/729/708/3075/714/713/727/715/5054/716	18
GO:1903317	GO:1903317	regulation of protein maturation	18/263	168/17381	8.8064023059836e-11	6.07315596064498e-09	4.27101928602089e-09	731/732/725/733/730/5270/722/721/720/729/708/3075/714/713/727/715/5054/716	18
GO:0030100	GO:0030100	regulation of endocytosis	20/263	214/17381	9.37139051742568e-11	6.34528332488968e-09	4.46239609710145e-09	5879/967/725/341/722/721/720/7040/1012/567/30844/5806/6386/3673/961/26585/5054/857/7474/3685	20
GO:0002697	GO:0002697	regulation of immune effector process	27/263	402/17381	9.7758004120289e-11	6.50090727399922e-09	4.57184049344509e-09	3929/731/732/725/733/5654/730/722/721/720/729/5817/7040/5950/567/7042/708/3075/4282/714/713/727/715/7105/7474/716/3916	27
GO:0034330	GO:0034330	cell junction organization	22/263	265/17381	1.06354404371865e-10	6.94848775229517e-09	4.88660679736287e-09	5879/3690/8829/5817/7040/1012/3911/1499/977/7042/3673/9948/3273/4323/3915/1000/26585/3678/3918/857/2697/6281	22
GO:0002673	GO:0002673	regulation of acute inflammatory response	17/263	150/17381	1.22126774285999e-10	7.8413811627769e-09	5.5145447263805e-09	731/732/725/733/730/722/721/720/729/708/3075/325/714/713/727/715/716	17
GO:0060326	GO:0060326	cell chemotaxis	22/263	270/17381	1.52597155514849e-10	9.63172554469994e-09	6.77362574346019e-09	1667/728358/3929/5879/102/6279/2919/8829/7857/7042/708/6374/3273/4282/727/5196/5159/1969/26585/2321/5054/7474	22
GO:0006956	GO:0006956	complement activation	17/263	155/17381	2.0573837104587e-10	1.2769494896247e-08	8.98029942389694e-09	731/732/725/733/730/722/721/720/729/8547/708/3075/714/713/727/715/716	17
GO:0001558	GO:0001558	regulation of cell growth	26/263	391/17381	2.75549808961683e-10	1.68220899766116e-08	1.18303351975266e-08	3491/3624/3486/2539/102/6279/8829/3490/5654/5270/6695/1490/7040/22883/7042/64061/3488/6386/3273/4323/26585/23191/7474/2664/2697/3487	26
GO:0045785	GO:0045785	positive regulation of cell adhesion	26/263	394/17381	3.25027535658551e-10	1.95226216579426e-08	1.37295162770539e-08	3491/5879/4811/8829/7052/3383/7040/1012/7042/151887/708/3673/960/3273/10085/961/3676/3678/3956/857/7474/3685/91663/3675/6281/6251	26
GO:0060627	GO:0060627	regulation of vesicle-mediated transport	28/263	465/17381	5.30517619831568e-10	3.1359485972266e-08	2.20539321326807e-08	5898/5879/967/725/8829/341/722/721/720/376267/7040/1012/567/30844/5806/6386/3673/91461/6382/961/26585/10938/5054/23191/857/7474/3685/3916	28
GO:0002687	GO:0002687	positive regulation of leukocyte migration	15/263	123/17381	5.46886421833456e-10	3.18219536704342e-08	2.23791680513427e-08	3929/5879/102/2919/3383/7040/708/3673/6374/4323/3674/5196/3676/5054/7474	15
GO:0006958	GO:0006958	complement activation, classical pathway	15/263	124/17381	6.13820191550872e-10	3.51671752820838e-08	2.4731735005321e-08	731/732/725/733/730/722/721/720/729/708/714/713/727/715/716	15
GO:0019835	GO:0019835	cytolysis	10/263	43/17381	6.55504763810434e-10	3.69863597034857e-08	2.60110981237697e-08	3929/731/732/733/730/729/8542/3273/727/5196	10
GO:0007596	GO:0007596	blood coagulation	24/263	348/17381	6.68095860277013e-10	3.71341639353969e-08	2.61150432108281e-08	5879/56034/3690/725/5341/5270/1277/7534/5265/5328/83706/1281/2192/3827/708/3673/3273/3674/1278/5196/5340/10938/5054/857	24
GO:0010811	GO:0010811	positive regulation of cell-substrate adhesion	14/263	107/17381	8.10662074887338e-10	4.42419016759482e-08	3.11136444597657e-08	3491/5879/4811/8829/1012/151887/708/3273/10085/3678/91663/3675/6281/6251	14
GO:0007044	GO:0007044	cell-substrate junction assembly	13/263	89/17381	8.1973448325468e-10	4.42419016759482e-08	3.11136444597657e-08	5879/3690/8829/3911/977/3673/3273/4323/3915/26585/3678/3918/6281	13
GO:0007599	GO:0007599	hemostasis	24/263	353/17381	8.901466119295e-10	4.73557997546494e-08	3.33035303831669e-08	5879/56034/3690/725/5341/5270/1277/7534/5265/5328/83706/1281/2192/3827/708/3673/3273/3674/1278/5196/5340/10938/5054/857	24
GO:0050817	GO:0050817	coagulation	24/263	354/17381	9.42139242165653e-10	4.94158667299281e-08	3.47522970275485e-08	5879/56034/3690/725/5341/5270/1277/7534/5265/5328/83706/1281/2192/3827/708/3673/3273/3674/1278/5196/5340/10938/5054/857	24
GO:0071560	GO:0071560	cellular response to transforming growth factor beta stimulus	19/263	221/17381	1.15894731363007e-09	5.99433304994221e-08	4.21558613495851e-08	1284/5654/1277/7040/2200/2201/27122/7042/1281/4053/4052/6386/10631/135228/1278/857/7474/3675/3309	19
GO:0050921	GO:0050921	positive regulation of chemotaxis	15/263	132/17381	1.48815385600035e-09	7.59162323252783e-08	5.33889948627091e-08	3929/5879/102/2919/8829/7857/7040/1012/708/3673/6374/5196/5159/5054/7474	15
GO:0071559	GO:0071559	response to transforming growth factor beta	19/263	225/17381	1.5666793754683e-09	7.88420810032967e-08	5.5446632804625e-08	1284/5654/1277/7040/2200/2201/27122/7042/1281/4053/4052/6386/10631/135228/1278/857/7474/3675/3309	19
GO:0052547	GO:0052547	regulation of peptidase activity	26/263	426/17381	1.71957008522335e-09	8.53823866316232e-08	6.00461806601499e-08	3491/259/6279/5270/1294/721/6695/720/1490/22861/5265/2192/3827/1293/960/3273/4323/727/7076/1471/135228/871/1893/7077/5054/857	26
GO:0032103	GO:0032103	positive regulation of response to external stimulus	21/263	281/17381	1.95435695211475e-09	9.47435770060745e-08	6.6629549321927e-08	3929/5879/102/6279/2919/8829/7052/7857/7040/1012/708/3673/6374/3273/4282/5196/5159/5340/961/5054/7474	21
GO:0030595	GO:0030595	leukocyte chemotaxis	18/263	203/17381	1.95898373508801e-09	9.47435770060745e-08	6.6629549321927e-08	1667/728358/3929/5879/102/6279/2919/7857/7042/708/6374/4282/727/5196/26585/2321/5054/7474	18
GO:0002455	GO:0002455	humoral immune response mediated by circulating immunoglobulin	15/263	135/17381	2.04068565931255e-09	9.74296589138452e-08	6.85185684260407e-08	731/732/725/733/730/722/721/720/729/708/714/713/727/715/716	15
GO:0006959	GO:0006959	humoral immune response	22/263	321/17381	3.98657965422805e-09	1.87924337118295e-07	1.32160029043563e-07	1667/728358/731/732/6279/725/733/730/722/721/720/729/8547/708/3273/3075/714/713/727/5196/715/716	22
GO:0001667	GO:0001667	ameboidal-type cell migration	23/263	353/17381	4.57902372718479e-09	2.13153554500452e-07	1.49902776753102e-07	27286/3690/8829/4017/7857/7040/1012/3911/3688/7042/152007/7291/708/3673/6678/3273/7076/1969/3676/26585/7474/3675/5216	23
GO:0048771	GO:0048771	tissue remodeling	16/263	166/17381	4.76009048590796e-09	2.18846629253349e-07	1.53906499401416e-07	5879/3690/7052/633/7040/1499/1464/3488/115908/3273/4323/1471/1969/5340/26585/857	16
GO:0038065	GO:0038065	collagen-activated signaling pathway	6/263	11/17381	4.91659187910568e-09	2.23285221436458e-07	1.57027992236392e-07	1284/1287/1277/1282/3673/22801	6
GO:0045765	GO:0045765	regulation of angiogenesis	20/263	273/17381	6.75411736630814e-09	3.0304015749556e-07	2.13116601234935e-07	1284/7058/27286/3339/8829/729/1499/7291/6678/3273/727/1893/5196/1969/26585/2321/5230/3678/5054/7474	20
GO:0050673	GO:0050673	epithelial cell proliferation	23/263	361/17381	6.99939685961865e-09	3.1030659410976e-07	2.18226809357534e-07	3486/3690/8829/4017/7857/5654/7040/1012/1499/7042/7291/3488/6678/4323/3915/135228/1893/1969/3912/857/7474/2697/3487	23
GO:0008228	GO:0008228	opsonization	6/263	12/17381	9.70865187132328e-09	4.2535317139774e-07	2.99134685521391e-07	3929/725/722/721/5806/961	6
GO:0097529	GO:0097529	myeloid leukocyte migration	16/263	179/17381	1.41155337372939e-08	6.07541110368661e-07	4.27260524223311e-07	3929/5879/6279/2919/7857/7042/708/9948/6374/4323/4282/727/5196/26585/2321/5054	16
GO:0034329	GO:0034329	cell junction assembly	17/263	204/17381	1.41933610639295e-08	6.07541110368661e-07	4.27260524223311e-07	5879/3690/8829/3911/1499/977/3673/9948/3273/4323/3915/26585/3678/3918/857/2697/6281	17
GO:0045861	GO:0045861	negative regulation of proteolysis	22/263	348/17381	1.73628239934548e-08	7.3476314263211e-07	5.16730934159276e-07	259/725/5270/722/1294/721/6695/720/5265/3827/1293/6386/960/3273/727/7076/1471/135228/871/1893/7077/5054	22
GO:0010466	GO:0010466	negative regulation of peptidase activity	19/263	263/17381	2.04342416366444e-08	8.55023773650153e-07	6.01305655729996e-07	259/5270/1294/721/6695/720/5265/3827/1293/960/3273/727/7076/1471/135228/871/1893/7077/5054	19
GO:0001101	GO:0001101	response to acid chemical	21/263	324/17381	2.41581168691772e-08	9.99609191342399e-07	7.02987073339332e-07	1290/4313/56034/5444/3371/3490/3383/80781/1490/1277/5950/1282/1281/824/3673/6678/338/1278/5159/7474/2697	21
GO:0090130	GO:0090130	tissue migration	19/263	269/17381	2.93730782241901e-08	1.20203673963609e-06	8.45346658435915e-07	27286/70/3690/8829/4017/7857/7040/1012/3688/7042/152007/3673/6678/3273/1969/26585/7474/3675/5216	19
GO:0006957	GO:0006957	complement activation, alternative pathway	6/263	14/17381	3.07592353080218e-08	1.24508035094645e-06	8.7561759091943e-07	731/732/733/730/3075/727	6
GO:0051346	GO:0051346	negative regulation of hydrolase activity	24/263	424/17381	3.1934304712284e-08	1.27874570697361e-06	8.99293153640775e-07	259/341/5270/1294/721/6695/720/5265/10160/7042/5806/3827/1293/960/3273/325/727/7076/1471/135228/871/1893/7077/5054	24
GO:0061035	GO:0061035	regulation of cartilage development	10/263	64/17381	3.91733102870909e-08	1.55192986711837e-06	1.09141316902891e-06	3491/81792/2202/4017/1490/7040/1499/91461/26585/7474	10
GO:0016064	GO:0016064	immunoglobulin mediated immune response	16/263	195/17381	4.74508460746041e-08	1.86007316612448e-06	1.30811861533091e-06	731/732/725/733/730/722/721/720/729/7040/708/714/713/727/715/716	16
GO:1901342	GO:1901342	regulation of vasculature development	20/263	307/17381	4.84184400549569e-08	1.87823198713187e-06	1.3208890225519e-06	1284/7058/27286/3339/8829/729/1499/7291/6678/3273/727/1893/5196/1969/26585/2321/5230/3678/5054/7474	20
GO:0010951	GO:0010951	negative regulation of endopeptidase activity	18/263	250/17381	5.12437036242771e-08	1.96733559068874e-06	1.38355219334999e-06	259/5270/1294/721/6695/720/5265/3827/1293/960/3273/727/7076/1471/135228/871/7077/5054	18
GO:0070482	GO:0070482	response to oxygen levels	22/263	371/17381	5.4338921314348e-08	2.05912728859124e-06	1.44810579852309e-06	5708/4313/4017/3383/1490/1277/7040/5717/7042/5328/824/7291/7184/3673/10631/5352/4323/1471/5159/5230/857/5351	22
GO:0019724	GO:0019724	B cell mediated immunity	16/263	197/17381	5.47404945141065e-08	2.05912728859124e-06	1.44810579852309e-06	731/732/725/733/730/722/721/720/729/7040/708/714/713/727/715/716	16
GO:0032102	GO:0032102	negative regulation of response to external stimulus	19/263	282/17381	6.23094951883501e-08	2.32040560081416e-06	1.63185288451174e-06	8829/5654/5270/5328/3827/708/3273/325/4282/727/135228/7130/5340/7105/26585/5054/7474/2697/4907	19
GO:0006898	GO:0006898	receptor-mediated endocytosis	21/263	343/17381	6.42387365526733e-08	2.36856490021936e-06	1.6657214855972e-06	5879/259/3339/967/341/4017/567/3688/10216/6386/7184/8542/6678/338/3676/26585/5054/3240/3250/857/922	21
GO:0007179	GO:0007179	transforming growth factor beta receptor signaling pathway	15/263	174/17381	6.54323768535054e-08	2.38892324904367e-06	1.68003873696101e-06	5654/7040/2200/2201/27122/7042/1281/4053/4052/6386/135228/1278/857/3675/3309	15
GO:0002449	GO:0002449	lymphocyte mediated immunity	20/263	314/17381	7.01592385011684e-08	2.53663110852768e-06	1.78391604896175e-06	731/732/725/733/3383/730/722/721/720/729/5817/7040/567/708/714/713/727/715/716/3916	20
GO:0010631	GO:0010631	epithelial cell migration	18/263	260/17381	9.29763206770364e-08	3.32926748270465e-06	2.34134702271727e-06	27286/3690/8829/4017/7857/7040/1012/3688/7042/152007/3673/6678/3273/1969/26585/7474/3675/5216	18
GO:0002688	GO:0002688	regulation of leukocyte chemotaxis	12/263	109/17381	9.56774621034604e-08	3.39336065593606e-06	2.38642131041012e-06	3929/5879/102/2919/708/6374/4282/727/5196/26585/5054/7474	12
GO:0045216	GO:0045216	cell-cell junction organization	17/263	233/17381	1.00357040994348e-07	3.52575113832975e-06	2.47952649447804e-06	5879/8829/5817/7040/1012/3911/1499/7042/3673/9948/3273/4323/1000/26585/857/2697/6281	17
GO:0090132	GO:0090132	epithelium migration	18/263	263/17381	1.1054327189004e-07	3.84731910764961e-06	2.70567300012218e-06	27286/3690/8829/4017/7857/7040/1012/3688/7042/152007/3673/6678/3273/1969/26585/7474/3675/5216	18
GO:0051216	GO:0051216	cartilage development	15/263	182/17381	1.18586190122851e-07	4.08902751868052e-06	2.87565731993813e-06	3491/81792/2202/4017/1490/1277/7040/1499/7045/960/7076/871/91461/26585/7474	15
GO:0061448	GO:0061448	connective tissue development	17/263	237/17381	1.283167640828e-07	4.38395990315914e-06	3.08307203320141e-06	3491/81792/2202/4017/1289/1490/1277/7040/1499/7045/960/7076/871/5159/91461/26585/7474	17
GO:0052548	GO:0052548	regulation of endopeptidase activity	22/263	399/17381	1.93225442820102e-07	6.50439922850133e-06	4.57429625205249e-06	3491/259/6279/5270/1294/721/6695/720/1490/22861/5265/3827/1293/960/3273/727/7076/1471/135228/871/7077/5054	22
GO:0090288	GO:0090288	negative regulation of cellular response to growth factor stimulus	13/263	139/17381	1.93959071712453e-07	6.50439922850133e-06	4.57429625205249e-06	81792/5654/7040/2200/2201/4052/3273/135228/2817/26585/857/7474/3309	13
GO:0090092	GO:0090092	regulation of transmembrane receptor protein serine/threonine kinase signaling pathway	16/263	216/17381	1.95621029428611e-07	6.50439922850133e-06	4.57429625205249e-06	3491/3624/5654/7040/2200/2201/27122/7042/4052/6386/135228/26585/857/7474/3675/3309	16
GO:0007565	GO:0007565	female pregnancy	15/263	190/17381	2.08270877791393e-07	6.86372344154997e-06	4.82699528593373e-06	1508/259/4313/6513/3490/7040/2192/3488/708/3673/7076/1471/5069/3675/2697	15
GO:0007162	GO:0007162	negative regulation of cell adhesion	17/263	248/17381	2.45699822622824e-07	8.02619420567893e-06	5.64451670069794e-06	102/3371/5270/6695/1277/7040/1012/2192/3827/7045/10631/3273/4323/5340/5054/3956/91663	17
GO:0044706	GO:0044706	multi-multicellular organism process	16/263	220/17381	2.51256308294572e-07	8.13633471381726e-06	5.72197432528049e-06	1508/259/4313/6513/3490/5270/7040/2192/3488/708/3673/7076/1471/5069/3675/2697	16
GO:0042476	GO:0042476	odontogenesis	12/263	120/17381	2.7784397194675e-07	8.91974958215257e-06	6.27292016518616e-06	3624/3371/5654/1277/7040/3911/1499/7042/7291/1278/6382/3912	12
GO:0002460	GO:0002460	adaptive immune response based on somatic recombination of immune receptors built from immunoglobulin superfamily domains	19/263	314/17381	3.32654230601321e-07	1.05880714081993e-05	7.44618736604667e-06	731/732/725/733/3383/730/722/721/720/729/5817/7040/567/708/714/713/727/715/716	19
GO:0030324	GO:0030324	lung development	14/263	171/17381	3.4205886240234e-07	1.07951457931044e-05	7.59181489435346e-06	3371/1490/3911/5950/1499/3488/4015/6678/4323/5159/91461/8985/7474/3675	14
GO:0034332	GO:0034332	adherens junction organization	12/263	123/17381	3.64151029027638e-07	1.13957851436884e-05	8.01422167377942e-06	5879/8829/5817/1012/3911/1499/3673/3273/4323/1000/26585/6281	12
GO:0071711	GO:0071711	basement membrane organization	6/263	20/17381	3.67818504875166e-07	1.14146342679593e-05	8.02747754499484e-06	4811/3688/1282/8985/3918/22795	6
GO:0036293	GO:0036293	response to decreased oxygen levels	20/263	349/17381	3.85806160211756e-07	1.1873901988666e-05	8.35046304138191e-06	5708/4313/4017/3383/1490/7040/5717/7042/5328/824/7291/7184/3673/10631/5352/4323/1471/5230/857/5351	20
GO:0017015	GO:0017015	regulation of transforming growth factor beta receptor signaling pathway	11/263	103/17381	4.50906675961765e-07	1.37411322006167e-05	9.66361493446052e-06	5654/7040/2200/2201/27122/4052/6386/135228/857/3675/3309	11
GO:0030323	GO:0030323	respiratory tube development	14/263	175/17381	4.5385587021371e-07	1.37411322006167e-05	9.66361493446052e-06	3371/1490/3911/5950/1499/3488/4015/6678/4323/5159/91461/8985/7474/3675	14
GO:0007178	GO:0007178	transmembrane receptor protein serine/threonine kinase signaling pathway	19/263	322/17381	4.88458368913862e-07	1.46695077889937e-05	1.03165061278242e-05	3491/3624/5654/7040/2200/2201/27122/7042/1281/4053/4052/6386/135228/1278/26585/857/7474/3675/3309	19
GO:1903844	GO:1903844	regulation of cellular response to transforming growth factor beta stimulus	11/263	105/17381	5.48434031972009e-07	1.63389466805101e-05	1.14905589182851e-05	5654/7040/2200/2201/27122/4052/6386/135228/857/3675/3309	11
GO:0045926	GO:0045926	negative regulation of growth	16/263	234/17381	5.77752644421108e-07	1.70758003795572e-05	1.20087600611505e-05	3929/3624/7093/2539/8829/5270/7040/5950/7042/64061/3488/4495/3273/26585/7474/2697	16
GO:0001935	GO:0001935	endothelial cell proliferation	12/263	130/17381	6.6443219492043e-07	1.94830353849109e-05	1.37016767589062e-05	3690/8829/4017/7857/1012/6678/4323/1893/1969/857/7474/2697	12
GO:0050764	GO:0050764	regulation of phagocytosis	9/263	68/17381	8.20083494091773e-07	2.38593041562325e-05	1.67793399120093e-05	725/722/721/720/7040/5806/3673/961/3685	9
GO:0061045	GO:0061045	negative regulation of wound healing	9/263	70/17381	1.05409932730467e-06	3.04299681773845e-05	2.14002376689843e-05	5270/5328/3827/3273/325/135228/5340/5054/2697	9
GO:0001666	GO:0001666	response to hypoxia	19/263	341/17381	1.15853808324251e-06	3.31876601691932e-05	2.33396174178734e-05	5708/4313/4017/3383/7040/5717/7042/5328/824/7291/7184/3673/10631/5352/4323/1471/5230/857/5351	19
GO:0018108	GO:0018108	peptidyl-tyrosine phosphorylation	20/263	375/17381	1.18883963793642e-06	3.37957161196582e-05	2.37672400095284e-05	56034/3690/2202/8829/3383/7040/30844/1464/9961/960/3273/4282/5159/91461/1969/26585/2321/3678/857/2048	20
GO:0018212	GO:0018212	peptidyl-tyrosine modification	20/263	378/17381	1.34449912739478e-06	3.79311723516527e-05	2.66755488752649e-05	56034/3690/2202/8829/3383/7040/30844/1464/9961/960/3273/4282/5159/91461/1969/26585/2321/3678/857/2048	20
GO:0031349	GO:0031349	positive regulation of defense response	22/263	451/17381	1.52030933454482e-06	4.25686613672548e-05	2.99369182773843e-05	3929/5708/1508/4313/6279/7052/118430/5817/7040/5717/7184/708/3673/338/961/7105/5054/857/7474/3916/2697/4893	22
GO:0002062	GO:0002062	chondrocyte differentiation	10/263	95/17381	1.73214159247468e-06	4.81380245550427e-05	3.38536392936136e-05	81792/2202/4017/1490/7040/1499/7045/871/91461/26585	10
GO:0060541	GO:0060541	respiratory system development	14/263	197/17381	1.88398805306487e-06	5.19701593304709e-05	3.65486337311921e-05	3371/1490/3911/5950/1499/3488/4015/6678/4323/5159/91461/8985/7474/3675	14
GO:0022612	GO:0022612	gland morphogenesis	11/263	119/17381	1.92597629950056e-06	5.23528156156211e-05	3.68177413227614e-05	8829/3371/7052/7040/3911/7042/3488/50506/1969/857/7474	11
GO:0045807	GO:0045807	positive regulation of endocytosis	11/263	119/17381	1.92597629950056e-06	5.23528156156211e-05	3.68177413227614e-05	967/721/720/567/5806/3673/961/26585/5054/7474/3685	11
GO:0014909	GO:0014909	smooth muscle cell migration	9/263	76/17381	2.13375219722417e-06	5.75803853801654e-05	4.0494092041905e-05	3486/3690/8829/5328/3488/3673/10631/5159/5054	9
GO:0010812	GO:0010812	negative regulation of cell-substrate adhesion	8/263	57/17381	2.15039273220928e-06	5.76119606816357e-05	4.0516297748858e-05	6695/1277/2192/10631/4323/5340/5054/3956	8
GO:0010634	GO:0010634	positive regulation of epithelial cell migration	11/263	121/17381	2.27109834441239e-06	6.04112159613696e-05	4.24849073751732e-05	27286/3690/8829/7040/7042/152007/3673/6678/7474/3675/5216	11
GO:0048332	GO:0048332	mesoderm morphogenesis	9/263	77/17381	2.38456390873509e-06	6.29795460718402e-05	4.4291116124919e-05	3624/3690/29072/3688/3673/1969/2132/7474/3675	9
GO:0001952	GO:0001952	regulation of cell-matrix adhesion	10/263	103/17381	3.63732005882604e-06	9.52752448343624e-05	6.70034510565588e-05	5879/8829/1012/5328/10631/3273/4323/26585/5054/6281	10
GO:1903035	GO:1903035	negative regulation of response to wounding	9/263	81/17381	3.65852846705527e-06	9.52752448343624e-05	6.70034510565588e-05	5270/5328/3827/3273/325/135228/5340/5054/2697	9
GO:0035924	GO:0035924	cellular response to vascular endothelial growth factor stimulus	7/263	44/17381	3.98336194781255e-06	0.000103014165928152	7.24459395186961e-05	81792/967/8829/4495/3273/5159/2321	7
GO:0090023	GO:0090023	positive regulation of neutrophil chemotaxis	6/263	29/17381	4.02060727529875e-06	0.000103260286160087	7.26190265041256e-05	3929/5879/2919/708/6374/5196	6
GO:0006027	GO:0006027	glycosaminoglycan catabolic process	8/263	62/17381	4.12212030374374e-06	0.000104427047694841	7.34395654544534e-05	3339/633/7040/1464/960/375790/6382/2817	8
GO:0071230	GO:0071230	cellular response to amino acid stimulus	8/263	62/17381	4.12212030374374e-06	0.000104427047694841	7.34395654544534e-05	1290/4313/56034/1277/1282/1281/824/1278	8
GO:0034333	GO:0034333	adherens junction assembly	9/263	83/17381	4.48969502192087e-06	0.000112970434200225	7.94478038018429e-05	5879/8829/3911/1499/3673/3273/4323/26585/6281	9
GO:0050678	GO:0050678	regulation of epithelial cell proliferation	17/263	307/17381	4.65953450355311e-06	0.00011645709054518	8.18998364170974e-05	3690/8829/7857/5654/7040/1012/1499/7042/7291/6678/3915/135228/1893/3912/857/7474/2697	17
GO:0043542	GO:0043542	endothelial cell migration	13/263	184/17381	4.7003510874334e-06	0.000116694049664013	8.20664807405916e-05	27286/3690/8829/4017/7857/7040/1012/3688/6678/3273/1969/26585/7474	13
GO:0001654	GO:0001654	eye development	18/263	343/17381	5.15609081712508e-06	0.000127160809291217	8.94273541513224e-05	1290/3624/2202/8829/1289/7040/5950/2200/2201/1499/7042/1282/7291/1471/5159/1969/7474/2048	18
GO:0030168	GO:0030168	platelet activation	12/263	158/17381	5.22211687788601e-06	0.000127941863508207	8.99766398350443e-05	5879/3690/5341/5270/1277/7534/83706/1281/3273/3674/1278/5196	12
GO:0060562	GO:0060562	epithelial tube morphogenesis	17/263	310/17381	5.30287041093571e-06	0.000129071172616501	9.07708399202481e-05	5898/81792/8829/3371/29072/7040/3911/1499/7042/1282/7291/115908/4323/1969/26585/7474/5216	17
GO:0032330	GO:0032330	regulation of chondrocyte differentiation	7/263	46/17381	5.42214499433244e-06	0.000131117324408403	9.2209820546132e-05	81792/2202/4017/1490/1499/91461/26585	7
GO:0043200	GO:0043200	response to amino acid	10/263	108/17381	5.58792274121228e-06	0.000134254350246932	9.44159713421809e-05	1290/4313/56034/3383/1490/1277/1282/1281/824/1278	10
GO:0035239	GO:0035239	tube morphogenesis	18/263	347/17381	6.05118603692725e-06	0.000144013717131048	0.000101279362378327	5898/81792/8829/3371/7052/29072/7040/3911/1499/7042/1282/7291/115908/4323/1969/26585/7474/5216	18
GO:0006024	GO:0006024	glycosaminoglycan biosynthetic process	10/263	109/17381	6.07146981460109e-06	0.000144013717131048	0.000101279362378327	3339/633/7040/1464/375790/5159/6382/2132/2817/2131	10
GO:0010718	GO:0010718	positive regulation of epithelial to mesenchymal transition	7/263	47/17381	6.28941284908322e-06	0.000147306751257773	0.000103595227861761	1277/7040/1499/7042/152007/7291/6386	7
GO:0032964	GO:0032964	collagen biosynthetic process	7/263	47/17381	6.28941284908322e-06	0.000147306751257773	0.000103595227861761	1289/1490/1277/7040/3673/871/5159	7
GO:0044089	GO:0044089	positive regulation of cellular component biogenesis	22/263	493/17381	6.39821629444482e-06	0.000148918484253203	0.000104728698293281	7058/5898/5879/27286/8829/3383/5341/1490/7040/1499/22883/7291/6386/375790/3273/6382/4312/23191/857/2048/6281/5216	22
GO:0006023	GO:0006023	aminoglycan biosynthetic process	10/263	110/17381	6.59081566509817e-06	0.00015057789899893	0.000105895701483786	3339/633/7040/1464/375790/5159/6382/2132/2817/2131	10
GO:0016525	GO:0016525	negative regulation of angiogenesis	10/263	110/17381	6.59081566509817e-06	0.00015057789899893	0.000105895701483786	1284/7058/3339/1499/6678/3273/5196/1969/5230/5054	10
GO:0090101	GO:0090101	negative regulation of transmembrane receptor protein serine/threonine kinase signaling pathway	10/263	110/17381	6.59081566509817e-06	0.00015057789899893	0.000105895701483786	5654/7040/2200/2201/4052/135228/26585/857/7474/3309	10
GO:0014812	GO:0014812	muscle cell migration	9/263	87/17381	6.64700580279334e-06	0.000150935668351234	0.000106147307043324	3486/3690/8829/5328/3488/3673/10631/5159/5054	9
GO:0060537	GO:0060537	muscle tissue development	19/263	387/17381	7.33379476393205e-06	0.000164162280946983	0.000115449079935579	7093/2539/70/93185/7040/5950/1499/3688/7042/1281/7291/3488/5159/2817/26585/857/7474/3192/2697	19
GO:0071624	GO:0071624	positive regulation of granulocyte chemotaxis	6/263	32/17381	7.38357264906734e-06	0.000164162280946983	0.000115449079935579	3929/5879/2919/708/6374/5196	6
GO:1902624	GO:1902624	positive regulation of neutrophil migration	6/263	32/17381	7.38357264906734e-06	0.000164162280946983	0.000115449079935579	3929/5879/2919/708/6374/5196	6
GO:0006026	GO:0006026	aminoglycan catabolic process	8/263	67/17381	7.44989943073042e-06	0.000164162280946983	0.000115449079935579	3339/633/7040/1464/960/375790/6382/2817	8
GO:0014910	GO:0014910	regulation of smooth muscle cell migration	8/263	67/17381	7.44989943073042e-06	0.000164162280946983	0.000115449079935579	3486/8829/5328/3488/3673/10631/5159/5054	8
GO:2000181	GO:2000181	negative regulation of blood vessel morphogenesis	10/263	112/17381	7.74578424894191e-06	0.000169678238488586	0.000119328242794845	1284/7058/3339/1499/6678/3273/5196/1969/5230/5054	10
GO:0007517	GO:0007517	muscle organ development	19/263	389/17381	7.8915541655388e-06	0.000171860512938401	0.000120862953301696	7093/2539/70/93185/165/7040/3911/5950/1499/7042/1281/7291/1293/22801/2817/26585/857/7474/2697	19
GO:0002690	GO:0002690	positive regulation of leukocyte chemotaxis	9/263	89/17381	8.02346826321237e-06	0.000173717417512807	0.00012216884356715	3929/5879/102/2919/708/6374/5196/5054/7474	9
GO:1900024	GO:1900024	regulation of substrate adhesion-dependent cell spreading	7/263	49/17381	8.37181293021897e-06	0.000180211741919858	0.000126736054580985	5879/8829/2192/708/10631/91663/6281	7
GO:0034113	GO:0034113	heterotypic cell-cell adhesion	7/263	50/17381	9.61004014877386e-06	0.00020567695123008	0.000144644766425586	3690/3688/960/3676/3678/3685/91663	7
GO:0060346	GO:0060346	bone trabecula formation	4/263	10/17381	1.0016583404481e-05	0.000213152894847357	0.000149902312844204	4313/1277/2201/26585	4
GO:0030512	GO:0030512	negative regulation of transforming growth factor beta receptor signaling pathway	8/263	70/17381	1.03693796146498e-05	0.000219406645937249	0.000154300337806511	5654/7040/2200/2201/4052/135228/857/3309	8
GO:0090022	GO:0090022	regulation of neutrophil chemotaxis	6/263	34/17381	1.06837048611469e-05	0.000224780321485372	0.000158079439158688	3929/5879/2919/708/6374/5196	6
GO:0061041	GO:0061041	regulation of wound healing	11/263	143/17381	1.14631747724855e-05	0.000239825072206382	0.000168659839349166	5341/5270/5328/3827/3273/325/135228/5340/5054/857/2697	11
GO:0050679	GO:0050679	positive regulation of epithelial cell proliferation	12/263	171/17381	1.17227939748877e-05	0.000243886507052972	0.000171516091793712	3690/8829/7857/5654/7040/1012/1499/7291/3915/1893/3912/7474	12
GO:0035148	GO:0035148	tube formation	11/263	144/17381	1.22473967167933e-05	0.000253385029851879	0.000178196041119191	5898/7052/29072/7040/1499/7042/7291/115908/26585/7474/5216	11
GO:0010742	GO:0010742	macrophage derived foam cell differentiation	6/263	35/17381	1.27316895926121e-05	0.000260509956279602	0.000183206730517172	3690/7040/338/5196/3685/1071	6
GO:0090077	GO:0090077	foam cell differentiation	6/263	35/17381	1.27316895926121e-05	0.000260509956279602	0.000183206730517172	3690/7040/338/5196/3685/1071	6
GO:1903845	GO:1903845	negative regulation of cellular response to transforming growth factor beta stimulus	8/263	72/17381	1.28087421194439e-05	0.000260654402474366	0.000183308314024598	5654/7040/2200/2201/4052/135228/857/3309	8
GO:0048592	GO:0048592	eye morphogenesis	11/263	145/17381	1.30778219822393e-05	0.000264179654684324	0.000185787489641754	1290/2202/1289/5950/2200/2201/1499/7291/1969/7474/2048	11
GO:0050730	GO:0050730	regulation of peptidyl-tyrosine phosphorylation	14/263	233/17381	1.31238550259398e-05	0.000264179654684324	0.000185787489641754	56034/3690/8829/3383/7040/30844/1464/9961/960/3273/4282/26585/3678/857	14
GO:0002237	GO:0002237	response to molecule of bacterial origin	17/263	333/17381	1.35502252316565e-05	0.000271295907326285	0.000190792079096556	3929/6279/2919/3383/721/7040/567/6678/6374/4282/338/5196/5054/7474/55970/2697/4016	17
GO:0010632	GO:0010632	regulation of epithelial cell migration	13/263	203/17381	1.3630115753343e-05	0.000271436101954275	0.000190890672638995	27286/3690/8829/7040/7042/152007/3673/6678/3273/1969/7474/3675/5216	13
GO:0007045	GO:0007045	cell-substrate adherens junction assembly	8/263	73/17381	1.41990367533646e-05	0.000279773613066294	0.000196754126663164	5879/8829/3911/3673/3273/4323/26585/6281	8
GO:0048041	GO:0048041	focal adhesion assembly	8/263	73/17381	1.41990367533646e-05	0.000279773613066294	0.000196754126663164	5879/8829/3911/3673/3273/4323/26585/6281	8
GO:0045766	GO:0045766	positive regulation of angiogenesis	11/263	147/17381	1.48864463981373e-05	0.00029177434940349	0.000205193787471277	27286/8829/729/7291/727/1893/26585/2321/3678/5054/7474	11
GO:1901343	GO:1901343	negative regulation of vasculature development	10/263	121/17381	1.53736165626677e-05	0.000299745277902484	0.000210799437905303	1284/7058/3339/1499/6678/3273/5196/1969/5230/5054	10
GO:0016331	GO:0016331	morphogenesis of embryonic epithelium	11/263	148/17381	1.58694494547813e-05	0.000307801196716696	0.000216464858791096	5898/29072/7040/3911/1499/7042/7291/115908/26585/7474/5216	11
GO:0007265	GO:0007265	Ras protein signal transduction	17/263	338/17381	1.64224231694779e-05	0.000316876185922982	0.000222846953071508	5898/5879/8829/1012/10160/3688/7042/1281/1278/5159/5911/7077/23191/2664/2048/3675/4893	17
GO:0001838	GO:0001838	embryonic epithelial tube formation	10/263	122/17381	1.6526336142093e-05	0.000317237504088424	0.000223101054376165	5898/29072/7040/1499/7042/7291/115908/26585/7474/5216	10
GO:0001649	GO:0001649	osteoblast differentiation	13/263	207/17381	1.6779713095047e-05	0.000320449495210026	0.000225359925400685	3491/3486/3371/1277/2201/1499/7291/3488/115908/22801/1969/26585/3192	13
GO:0001707	GO:0001707	mesoderm formation	8/263	75/17381	1.73628633119478e-05	0.000329894402927008	0.000232002169281021	3624/3690/3688/3673/1969/2132/7474/3675	8
GO:1902622	GO:1902622	regulation of neutrophil migration	6/263	37/17381	1.77786804147318e-05	0.000336080232814525	0.000236352427848532	3929/5879/2919/708/6374/5196	6
GO:1901862	GO:1901862	negative regulation of muscle tissue development	7/263	55/17381	1.83064829258713e-05	0.000344309810181539	0.000242139976180584	7093/2539/7040/5950/7291/3488/2697	7
GO:0097530	GO:0097530	granulocyte migration	10/263	124/17381	1.9056322778934e-05	0.000356611789089197	0.000250791489415434	3929/5879/6279/2919/7857/7042/708/9948/6374/5196	10
GO:0007431	GO:0007431	salivary gland development	6/263	38/17381	2.08464084145825e-05	0.000388160124679526	0.000272978232292007	8829/7052/7040/3911/7042/1471	6
GO:1990266	GO:1990266	neutrophil migration	9/263	101/17381	2.25160853554108e-05	0.000417163690863433	0.000293375335764662	3929/5879/6279/2919/7042/708/9948/6374/5196	9
GO:0019058	GO:0019058	viral life cycle	16/263	313/17381	2.39633196663283e-05	0.000441779219987161	0.000310686499894866	1508/3690/3383/5817/3688/5806/8547/3673/290/325/1969/3678/3956/857/3685/3916	16
GO:0060485	GO:0060485	mesenchyme development	14/263	246/17381	2.40865057590378e-05	0.000441862795303728	0.000310745275231973	70/8829/4017/1277/7040/3911/1499/7042/152007/7291/6386/5159/26585/7474	14
GO:0033628	GO:0033628	regulation of cell adhesion mediated by integrin	6/263	39/17381	2.43265962521469e-05	0.00044384304685397	0.000312137910727762	7042/5328/83706/3273/1969/5054	6
GO:0030278	GO:0030278	regulation of ossification	12/263	184/17381	2.44328207854629e-05	0.00044384304685397	0.000312137910727762	3491/7040/2201/1499/7042/7291/3488/115908/1893/91461/26585/7474	12
GO:0001655	GO:0001655	urogenital system development	16/263	316/17381	2.69114877841177e-05	0.000486496992757545	0.000342134806371409	4811/8829/3371/7040/3911/5950/2200/1499/7042/1282/5159/6382/26585/7474/2048/3675	16
GO:0032602	GO:0032602	chemokine production	8/263	80/17381	2.79527959945336e-05	0.000502880252577987	0.000353656529033306	3929/6279/7291/10631/4282/727/1969/7474	8
GO:0072175	GO:0072175	epithelial tube formation	10/263	130/17381	2.87398273665842e-05	0.000514553447659421	0.000361865842550919	5898/29072/7040/1499/7042/7291/115908/26585/7474/5216	10
GO:0072593	GO:0072593	reactive oxygen species metabolic process	14/263	251/17381	3.00832989916718e-05	0.000533477168785646	0.000375174174893631	3491/5879/378/2539/3383/10549/1490/7040/5806/50506/5159/7837/3240/857	14
GO:1990778	GO:1990778	protein localization to cell periphery	14/263	251/17381	3.00832989916718e-05	0.000533477168785646	0.000375174174893631	81619/7040/3911/3688/57799/5911/91461/1000/1969/857/91663/2048/3675/6281	14
GO:0048608	GO:0048608	reproductive structure development	19/263	429/17381	3.08176625311861e-05	0.000543909835384536	0.000382511071976009	3491/1508/3624/3371/3383/5654/10549/29072/5270/5950/1499/7042/4323/1471/5159/6382/5340/7474/2697	19
GO:0030203	GO:0030203	glycosaminoglycan metabolic process	11/263	159/17381	3.09962177027573e-05	0.000544480729835228	0.0003829125603002	3339/633/7040/1464/960/375790/5159/6382/2132/2817/2131	11
GO:0007498	GO:0007498	mesoderm development	10/263	132/17381	3.27877523259748e-05	0.000569901013851594	0.000400789677896649	3624/3690/29072/3688/3673/1969/2132/2131/7474/3675	10
GO:0030308	GO:0030308	negative regulation of cell growth	11/263	160/17381	3.28455998711489e-05	0.000569901013851594	0.000400789677896649	3624/2539/8829/5270/7040/7042/64061/3273/26585/7474/2697	11
GO:0061430	GO:0061430	bone trabecula morphogenesis	4/263	13/17381	3.29024484366522e-05	0.000569901013851594	0.000400789677896649	4313/1277/2201/26585	4
GO:1901888	GO:1901888	regulation of cell junction assembly	8/263	82/17381	3.34864587808835e-05	0.000575638325385234	0.000404824510588067	5879/8829/3273/4323/26585/857/2697/6281	8
GO:0048762	GO:0048762	mesenchymal cell differentiation	12/263	190/17381	3.35428347498915e-05	0.000575638325385234	0.000404824510588067	8829/4017/1277/7040/3911/1499/7042/152007/7291/6386/26585/7474	12
GO:0061458	GO:0061458	reproductive system development	19/263	432/17381	3.38816738118552e-05	0.000578786024198848	0.000407038167281004	3491/1508/3624/3371/3383/5654/10549/29072/5270/5950/1499/7042/4323/1471/5159/6382/5340/7474/2697	19
GO:0001837	GO:0001837	epithelial to mesenchymal transition	10/263	134/17381	3.73139222270834e-05	0.000634507061066934	0.000446224650329168	4017/1277/7040/1499/7042/152007/7291/6386/26585/7474	10
GO:0050922	GO:0050922	negative regulation of chemotaxis	6/263	42/17381	3.76557589364253e-05	0.000637409301269308	0.000448265685329311	8829/3273/4282/727/26585/7474	6
GO:0060343	GO:0060343	trabecula formation	5/263	26/17381	3.87212190110459e-05	0.000652478821706493	0.0004588635051178	4313/1277/5950/2201/26585	5
GO:0001763	GO:0001763	morphogenesis of a branching structure	12/263	193/17381	3.91133751359468e-05	0.000656118058586784	0.000461422841812403	8829/3371/7052/29072/7040/3911/1499/1282/4323/1969/26585/7474	12
GO:0060840	GO:0060840	artery development	8/263	84/17381	3.99075203858917e-05	0.000666437694695339	0.000468680248855787	8829/7042/1281/4015/4052/338/5159/4016	8
GO:0072659	GO:0072659	protein localization to plasma membrane	13/263	225/17381	4.0236910164902e-05	0.000668938631491496	0.000470439062454305	81619/7040/3911/3688/57799/5911/91461/1000/1969/91663/2048/3675/6281	13
GO:0031638	GO:0031638	zymogen activation	6/263	43/17381	4.32118606628475e-05	0.000707147297976956	0.000497309762385286	5270/5328/4323/715/5230/5054	6
GO:0010717	GO:0010717	regulation of epithelial to mesenchymal transition	8/263	85/17381	4.3484621706961e-05	0.000707147297976956	0.000497309762385286	1277/7040/1499/7042/152007/7291/6386/26585	8
GO:0030193	GO:0030193	regulation of blood coagulation	8/263	85/17381	4.3484621706961e-05	0.000707147297976956	0.000497309762385286	5341/5270/5328/3827/3273/5340/5054/857	8
GO:0045778	GO:0045778	positive regulation of ossification	8/263	85/17381	4.3484621706961e-05	0.000707147297976956	0.000497309762385286	3491/7040/2201/1499/7042/115908/91461/7474	8
GO:1900046	GO:1900046	regulation of hemostasis	8/263	85/17381	4.3484621706961e-05	0.000707147297976956	0.000497309762385286	5341/5270/5328/3827/3273/5340/5054/857	8
GO:0071621	GO:0071621	granulocyte chemotaxis	9/263	110/17381	4.44876366370115e-05	0.000720312864505351	0.000506568603903362	3929/5879/6279/2919/7857/7042/708/6374/5196	9
GO:0042692	GO:0042692	muscle cell differentiation	18/263	403/17381	4.47680768098858e-05	0.000721715662510887	0.000507555138313948	3486/2539/70/7040/1499/3688/824/3488/9948/4323/5159/6382/1000/5340/26585/10938/3956/3192	18
GO:0006022	GO:0006022	aminoglycan metabolic process	11/263	166/17381	4.60684732532954e-05	0.000739478424117551	0.000520047012042644	3339/633/7040/1464/960/375790/5159/6382/2132/2817/2131	11
GO:0043010	GO:0043010	camera-type eye development	15/263	296/17381	4.75843634593035e-05	0.000760532916405349	0.000534853834591132	3624/2202/8829/7040/5950/2200/2201/1499/7042/1282/7291/5159/1969/7474/2048	15
GO:0010712	GO:0010712	regulation of collagen metabolic process	6/263	44/17381	4.94058341441686e-05	0.000786270625439675	0.000552954185113322	1490/7040/3688/3673/1471/5159	6
GO:0014706	GO:0014706	striated muscle tissue development	17/263	369/17381	4.97889199408059e-05	0.000788995480253452	0.000554870471725532	7093/2539/70/93185/7040/5950/1499/3688/7042/7291/5159/2817/26585/857/7474/3192/2697	17
GO:1903034	GO:1903034	regulation of response to wounding	11/263	168/17381	5.13903405559502e-05	0.000804956557840021	0.000566095289701501	5341/5270/5328/3827/3273/325/135228/5340/5054/857/2697	11
GO:1904018	GO:1904018	positive regulation of vasculature development	11/263	168/17381	5.13903405559502e-05	0.000804956557840021	0.000566095289701501	27286/8829/729/7291/727/1893/26585/2321/3678/5054/7474	11
GO:0001843	GO:0001843	neural tube closure	8/263	87/17381	5.14445920424074e-05	0.000804956557840021	0.000566095289701501	5898/29072/7040/7042/7291/115908/7474/5216	8
GO:0001936	GO:0001936	regulation of endothelial cell proliferation	9/263	113/17381	5.49926586016779e-05	0.000856873057040371	0.000602606186306869	3690/8829/7857/1012/6678/1893/857/7474/2697	9
GO:0060606	GO:0060606	tube closure	8/263	88/17381	5.58582966332296e-05	0.000866734569425612	0.000609541412383663	5898/29072/7040/7042/7291/115908/7474/5216	8
GO:0044246	GO:0044246	regulation of multicellular organismal metabolic process	6/263	45/17381	5.6290317087396e-05	0.000869813862379513	0.000611706961840756	1490/7040/3688/3673/1471/5159	6
GO:0051099	GO:0051099	positive regulation of binding	11/263	170/17381	5.72322575820128e-05	0.000880714575352957	0.00061937301811243	5444/8829/7040/567/1499/7291/115908/3673/857/7474/6281	11
GO:0042493	GO:0042493	response to drug	18/263	411/17381	5.76910655211638e-05	0.000884121514406643	0.000621768988592834	3624/70/3383/80781/1277/7040/567/1499/7042/4015/3673/1471/5911/7077/3956/3675/6281/3309	18
GO:0002683	GO:0002683	negative regulation of immune system process	18/263	412/17381	5.95191384445765e-05	0.000908276844416161	0.000638756512213073	259/3624/725/5654/722/7040/2200/1499/7042/1281/708/325/4282/714/727/5196/7105/26585	18
GO:0051235	GO:0051235	maintenance of location	15/263	302/17381	5.97550555536948e-05	0.000908276844416161	0.000638756512213073	6279/3690/9446/2923/7040/2200/2201/4052/7184/338/10938/857/3685/3192/3309	15
GO:0050766	GO:0050766	positive regulation of phagocytosis	6/263	46/17381	6.39205429013555e-05	0.000967642690100194	0.000680506250485975	721/720/5806/3673/961/3685	6
GO:0030593	GO:0030593	neutrophil chemotaxis	8/263	90/17381	6.56348392574523e-05	0.000989571422650819	0.000695927892915156	3929/5879/6279/2919/7042/708/6374/5196	8
GO:0051146	GO:0051146	striated muscle cell differentiation	14/263	270/17381	6.6511913262813e-05	0.000998751471736757	0.000702383871807635	2539/70/7040/3688/824/3488/9948/4323/5159/6382/1000/26585/10938/3192	14
GO:0010743	GO:0010743	regulation of macrophage derived foam cell differentiation	5/263	29/17381	6.73596839828441e-05	0.00100741953073137	0.000708479787568447	3690/338/5196/3685/1071	5
GO:1901861	GO:1901861	regulation of muscle tissue development	10/263	144/17381	6.88246311060902e-05	0.00102521170495632	0.000720992346071379	7093/2539/7040/5950/1499/7291/3488/2817/26585/2697	10
GO:0050818	GO:0050818	regulation of coagulation	8/263	91/17381	7.10322463654626e-05	0.00105388081858559	0.000741154241800255	5341/5270/5328/3827/3273/5340/5054/857	8
GO:0051493	GO:0051493	regulation of cytoskeleton organization	19/263	457/17381	7.201319588547e-05	0.00106419500586306	0.000748407816888259	5879/6279/8829/3383/5341/1490/7040/1499/824/9948/3273/11034/5159/23191/91663/3192/10382/6281/5216	19
GO:0031529	GO:0031529	ruffle organization	6/263	47/17381	7.23543668114443e-05	0.00106501052176213	0.000748981338160489	5879/3383/5341/23191/857/5216	6
GO:0038084	GO:0038084	vascular endothelial growth factor signaling pathway	5/263	30/17381	7.98391466066199e-05	0.00117055504709863	0.000823206783080275	967/8829/3273/5159/2321	5
GO:0035821	GO:0035821	modification of morphology or physiology of other organism	10/263	147/17381	8.18472158772022e-05	0.00119529032128118	0.000840602159349759	1667/728358/7040/5806/8542/3273/325/5196/5340/3685	10
GO:0003158	GO:0003158	endothelium development	9/263	119/17381	8.23588234395697e-05	0.00119806350972249	0.000842552437161388	81792/8829/3383/80781/3911/1499/8985/91663/2697	9
GO:0045089	GO:0045089	positive regulation of innate immune response	16/263	348/17381	8.49148887436999e-05	0.00123043986646513	0.000865321495778519	3929/5708/1508/4313/6279/118430/5817/5717/7184/708/338/7105/857/7474/3916/4893	16
GO:0051047	GO:0051047	positive regulation of secretion	17/263	386/17381	8.66042541256195e-05	0.00124557323114139	0.000875964214788791	5004/3624/6279/22861/376267/7040/5950/7042/7291/6386/10631/4282/727/6382/7474/3916/2697	17
GO:0048754	GO:0048754	branching morphogenesis of an epithelial tube	10/263	148/17381	8.66282134440442e-05	0.00124557323114139	0.000875964214788791	8829/3371/7040/3911/1499/1282/4323/1969/26585/7474	10
GO:0014020	GO:0014020	primary neural tube formation	8/263	94/17381	8.94820913580808e-05	0.00128165887775959	0.000901341875704069	5898/29072/7040/7042/7291/115908/7474/5216	8
GO:0007157	GO:0007157	heterophilic cell-cell adhesion via plasma membrane cell adhesion molecules	6/263	49/17381	9.18774711091807e-05	0.0012911384996626	0.000908008532749321	3383/5817/214/1000/3678/653499	6
GO:0030195	GO:0030195	negative regulation of blood coagulation	6/263	49/17381	9.18774711091807e-05	0.0012911384996626	0.000908008532749321	5270/5328/3827/3273/5340/5054	6
GO:0061383	GO:0061383	trabecula morphogenesis	6/263	49/17381	9.18774711091807e-05	0.0012911384996626	0.000908008532749321	4313/1277/5950/2201/7042/26585	6
GO:0072678	GO:0072678	T cell migration	6/263	49/17381	9.18774711091807e-05	0.0012911384996626	0.000908008532749321	1667/728358/102/1893/3676/7474	6
GO:1900047	GO:1900047	negative regulation of hemostasis	6/263	49/17381	9.18774711091807e-05	0.0012911384996626	0.000908008532749321	5270/5328/3827/3273/5340/5054	6
GO:1901890	GO:1901890	positive regulation of cell junction assembly	5/263	31/17381	9.40244155533131e-05	0.00131634181774638	0.00092573306646871	5879/8829/3273/857/6281	5
GO:0061138	GO:0061138	morphogenesis of a branching epithelium	11/263	180/17381	9.57746715676505e-05	0.00133189122803494	0.000936668374512673	8829/3371/7052/7040/3911/1499/1282/4323/1969/26585/7474	11
GO:0006909	GO:0006909	phagocytosis	15/263	315/17381	9.5850389128186e-05	0.00133189122803494	0.000936668374512673	3929/5879/725/7052/722/721/720/7040/5806/8406/8547/3673/961/23191/3685	15
GO:0072001	GO:0072001	renal system development	14/263	280/17381	9.80093140396284e-05	0.00135682782707649	0.000954205334887871	4811/8829/7040/3911/5950/2200/1499/7042/1282/5159/6382/26585/7474/3675	14
GO:0032496	GO:0032496	response to lipopolysaccharide	15/263	316/17381	9.92858825506474e-05	0.00136940972821708	0.000963053706768073	3929/6279/2919/3383/7040/6678/6374/4282/338/5196/5054/7474/55970/2697/4016	15
GO:0035272	GO:0035272	exocrine system development	6/263	50/17381	0.000103095757149236	0.00141150220449911	0.000992655742210915	8829/7052/7040/3911/7042/1471	6
GO:0071622	GO:0071622	regulation of granulocyte chemotaxis	6/263	50/17381	0.000103095757149236	0.00141150220449911	0.000992655742210915	3929/5879/2919/708/6374/5196	6
GO:1903532	GO:1903532	positive regulation of secretion by cell	16/263	355/17381	0.000107041569849136	0.0014601567989677	0.00102687266545075	5004/3624/22861/376267/7040/5950/7042/7291/6386/10631/4282/727/6382/7474/3916/2697	16
GO:0085029	GO:0085029	extracellular matrix assembly	5/263	32/17381	0.000110069016091136	0.00149597451066931	0.00105206189794371	30008/7040/4015/8985/3918	5
GO:1901136	GO:1901136	carbohydrate derivative catabolic process	11/263	184/17381	0.000116474227750178	0.00157370867655961	0.00110672937624521	81792/3339/633/7040/1464/960/375790/1471/6382/2817/4907	11
GO:0032642	GO:0032642	regulation of chemokine production	7/263	73/17381	0.000116633618348672	0.00157370867655961	0.00110672937624521	3929/7291/10631/4282/727/1969/7474	7
GO:0002040	GO:0002040	sprouting angiogenesis	8/263	98/17381	0.000120100433802354	0.00160944115975899	0.00113185867077856	27286/8829/4017/1012/3688/1969/26585/3678	8
GO:0120032	GO:0120032	regulation of plasma membrane bounded cell projection assembly	10/263	154/17381	0.000120578432753158	0.00160944115975899	0.00113185867077856	5898/5879/8829/3383/375790/3273/1969/23191/857/5216	10
GO:2001236	GO:2001236	regulation of extrinsic apoptotic signaling pathway	10/263	154/17381	0.000120578432753158	0.00160944115975899	0.00113185867077856	3624/8829/2923/7857/3383/8406/5196/5054/857/3685	10
GO:0097191	GO:0097191	extrinsic apoptotic signaling pathway	12/263	218/17381	0.000125966831344249	0.00167535885687851	0.00117821607663343	3624/8829/2923/7857/3383/7040/7042/8406/5196/5054/857/3685	12
GO:0007566	GO:0007566	embryo implantation	6/263	52/17381	0.000128788475147628	0.0017007385867013	0.00119606467401007	4313/3490/2192/708/7076/1471	6
GO:0035904	GO:0035904	aorta development	6/263	52/17381	0.000128788475147628	0.0017007385867013	0.00119606467401007	7042/1281/4015/4052/5159/4016	6
GO:0010721	GO:0010721	negative regulation of cell development	14/263	288/17381	0.000131853621254571	0.00173506319983047	0.00122020386714292	2539/8829/6695/7040/567/2200/1499/1281/2192/10631/3956/7474/2664/2048	14
GO:0060491	GO:0060491	regulation of cell projection assembly	10/263	156/17381	0.000134140311521599	0.001758938451079	0.00123699442203758	5898/5879/8829/3383/375790/3273/1969/23191/857/5216	10
GO:0001570	GO:0001570	vasculogenesis	7/263	75/17381	0.000138481887646234	0.00180949666524412	0.00127255008850906	29072/7040/1499/5159/1969/857/3685	7
GO:0051271	GO:0051271	negative regulation of cellular component movement	14/263	290/17381	0.000141749633998176	0.00183928793382999	0.00129350115308073	3486/8829/7040/1281/2192/3488/3273/4282/727/7076/5911/26585/5054/7474	14
GO:0070371	GO:0070371	ERK1 and ERK2 cascade	14/263	290/17381	0.000141749633998176	0.00183928793382999	0.00129350115308073	3491/56034/8829/3383/1490/7040/152007/2192/960/4282/5159/1969/3685/2048	14
GO:0032722	GO:0032722	positive regulation of chemokine production	6/263	53/17381	0.000143408080955327	0.00184792973521674	0.00129957860286598	3929/7291/10631/4282/727/7474	6
GO:0045843	GO:0045843	negative regulation of striated muscle tissue development	6/263	53/17381	0.000143408080955327	0.00184792973521674	0.00129957860286598	7093/2539/7040/5950/7291/2697	6
GO:0007435	GO:0007435	salivary gland morphogenesis	5/263	34/17381	0.00014838289531358	0.00189239007584853	0.00133084586712396	8829/7052/7040/3911/7042	5
GO:0048048	GO:0048048	embryonic eye morphogenesis	5/263	34/17381	0.00014838289531358	0.00189239007584853	0.00133084586712396	2202/2200/2201/7291/7474	5
GO:1900026	GO:1900026	positive regulation of substrate adhesion-dependent cell spreading	5/263	34/17381	0.00014838289531358	0.00189239007584853	0.00133084586712396	5879/8829/708/91663/6281	5
GO:0021915	GO:0021915	neural tube development	10/263	158/17381	0.000148968199105844	0.00189337055791864	0.00133153540282141	5898/29072/7040/7042/7291/115908/1969/8985/7474/5216	10
GO:0032355	GO:0032355	response to estradiol	9/263	129/17381	0.00015307816207707	0.00193899005297622	0.00136361785623971	1490/1277/7040/1499/3673/10631/1471/338/5159	9
GO:0001841	GO:0001841	neural tube formation	8/263	102/17381	0.000158900595296085	0.00198419633900265	0.0013954097154838	5898/29072/7040/7042/7291/115908/7474/5216	8
GO:0009620	GO:0009620	response to fungus	6/263	54/17381	0.000159311145371051	0.00198419633900265	0.0013954097154838	1667/728358/6279/7040/5806/3273	6
GO:0050819	GO:0050819	negative regulation of coagulation	6/263	54/17381	0.000159311145371051	0.00198419633900265	0.0013954097154838	5270/5328/3827/3273/5340/5054	6
GO:0051893	GO:0051893	regulation of focal adhesion assembly	6/263	54/17381	0.000159311145371051	0.00198419633900265	0.0013954097154838	5879/8829/3273/4323/26585/6281	6
GO:0090109	GO:0090109	regulation of cell-substrate junction assembly	6/263	54/17381	0.000159311145371051	0.00198419633900265	0.0013954097154838	5879/8829/3273/4323/26585/6281	6
GO:0032956	GO:0032956	regulation of actin cytoskeleton organization	14/263	294/17381	0.000163486088128556	0.00202940730730248	0.00142720486759245	5879/8829/3383/5341/1490/7040/9948/3273/11034/5159/23191/91663/6281/5216	14
GO:0032331	GO:0032331	negative regulation of chondrocyte differentiation	4/263	19/17381	0.000166041197952218	0.00205427714675768	0.00144469487849316	81792/2202/1499/26585	4
GO:0043277	GO:0043277	apoptotic cell clearance	5/263	35/17381	0.000170991429600408	0.00210155803244858	0.00147794572466846	7052/721/720/8547/3685	5
GO:0048333	GO:0048333	mesodermal cell differentiation	5/263	35/17381	0.000170991429600408	0.00210155803244858	0.00147794572466846	3624/3690/3688/3673/3675	5
GO:0050808	GO:0050808	synapse organization	13/263	260/17381	0.000173343123731486	0.00212345326571071	0.00149334380832388	7058/1287/27286/3371/1499/10160/22883/1282/375790/1000/23191/7474/2048	13
GO:0032233	GO:0032233	positive regulation of actin filament bundle assembly	6/263	55/17381	0.000176577022405154	0.00214193104702539	0.00150633852818112	5879/8829/5341/1490/6281/5216	6
GO:0048146	GO:0048146	positive regulation of fibroblast proliferation	6/263	55/17381	0.000176577022405154	0.00214193104702539	0.00150633852818112	56034/6277/7040/4282/5159/7474	6
GO:0048635	GO:0048635	negative regulation of muscle organ development	6/263	55/17381	0.000176577022405154	0.00214193104702539	0.00150633852818112	7093/2539/7040/5950/7291/2697	6
GO:0097581	GO:0097581	lamellipodium organization	7/263	78/17381	0.00017737181411371	0.0021445864797385	0.00150820599287393	5879/1012/960/3273/1969/23191/29780	7
GO:0051817	GO:0051817	modification of morphology or physiology of other organism involved in symbiotic interaction	8/263	104/17381	0.000181860619383988	0.00219174416370864	0.00154137019597125	1667/728358/7040/5806/325/5196/5340/3685	8
GO:0046661	GO:0046661	male sex differentiation	10/263	162/17381	0.000182798947818007	0.00219594606991697	0.00154432523657454	3624/3383/10549/1499/7042/4323/1471/5159/6382/7474	10
GO:0046849	GO:0046849	bone remodeling	7/263	79/17381	0.000192138390718323	0.00229334412511229	0.001612821579309	5879/3690/7040/1499/115908/1969/26585	7
GO:0048259	GO:0048259	regulation of receptor-mediated endocytosis	7/263	79/17381	0.000192138390718323	0.00229334412511229	0.001612821579309	5879/967/341/567/6386/26585/5054	7
GO:0032970	GO:0032970	regulation of actin filament-based process	15/263	338/17381	0.000207430740180124	0.00246796190552966	0.00173562361381587	5879/8829/3383/5341/1490/7040/9948/3273/11034/5159/23191/857/91663/6281/5216	15
GO:0071229	GO:0071229	cellular response to acid chemical	11/263	197/17381	0.000212077768635347	0.00251521531973895	0.00176885514034443	1290/4313/56034/3371/1277/1282/1281/824/338/1278/7474	11
GO:1903391	GO:1903391	regulation of adherens junction organization	6/263	57/17381	0.000215528133088778	0.00254702547236302	0.00179122600916931	5879/8829/3273/4323/26585/6281	6
GO:0006457	GO:0006457	protein folding	12/263	231/17381	0.000216127832778387	0.00254702547236302	0.00179122600916931	2783/2923/51726/10549/3310/567/7184/2771/325/23193/2773/3309	12
GO:0040013	GO:0040013	negative regulation of locomotion	14/263	303/17381	0.000223175710287752	0.00262178657763908	0.00184380264717226	3486/8829/7040/1281/2192/3488/3273/4282/727/7076/5911/26585/5054/7474	14
GO:0033002	GO:0033002	muscle cell proliferation	11/263	199/17381	0.0002314831522909	0.0027108278589035	0.00190642198907567	4313/3486/7052/1012/5950/1499/7042/3488/3673/5159/2697	11
GO:0043901	GO:0043901	negative regulation of multi-organism process	10/263	168/17381	0.00024552509992211	0.00286625539846375	0.00201572825806372	3929/5654/10549/5806/8547/708/325/7076/7105/3685	10
GO:0048568	GO:0048568	embryonic organ development	17/263	422/17381	0.000250573623728721	0.002916050546143	0.00205074728893769	3491/2202/29072/7040/5950/2200/2201/1499/7042/7291/115908/4323/91461/1969/5340/7474/2048	17
GO:0050918	GO:0050918	positive chemotaxis	6/263	59/17381	0.000260950127114643	0.00302382336610106	0.00212653980859841	8829/7857/1012/3673/4282/7474	6
GO:0006029	GO:0006029	proteoglycan metabolic process	7/263	83/17381	0.000261458411354603	0.00302382336610106	0.00212653980859841	81792/633/1499/1464/2132/2817/2131	7
GO:0001906	GO:0001906	cell killing	9/263	139/17381	0.00026857149961272	0.00308691439678324	0.00217090932760379	1667/728358/3383/5817/567/8542/3273/5196/3916	9
GO:0008584	GO:0008584	male gonad development	9/263	139/17381	0.00026857149961272	0.00308691439678324	0.00217090932760379	3624/3383/10549/7042/4323/1471/5159/6382/7474	9
GO:0046546	GO:0046546	development of primary male sexual characteristics	9/263	140/17381	0.000283297071058022	0.00324614859267715	0.00228289267301169	3624/3383/10549/7042/4323/1471/5159/6382/7474	9
GO:0030032	GO:0030032	lamellipodium assembly	6/263	60/17381	0.000286314617111727	0.00327066145436832	0.00230013163504675	5879/1012/3273/1969/23191/29780	6
GO:0070372	GO:0070372	regulation of ERK1 and ERK2 cascade	13/263	274/17381	0.000288932645907284	0.00329047453626522	0.00231406542094744	3491/56034/8829/3383/1490/7040/152007/2192/960/4282/5159/1969/2048	13
GO:0010818	GO:0010818	T cell chemotaxis	4/263	22/17381	0.000302367342515018	0.00342254098336149	0.00240694272333184	1667/728358/102/7474	4
GO:0061082	GO:0061082	myeloid leukocyte cytokine production	4/263	22/17381	0.000302367342515018	0.00342254098336149	0.00240694272333184	7040/7042/4282/7474	4
GO:0016202	GO:0016202	regulation of striated muscle tissue development	9/263	142/17381	0.000314758192168091	0.00355199850798174	0.00249798526990179	7093/2539/7040/5950/1499/7291/2817/26585/2697	9
GO:0050731	GO:0050731	positive regulation of peptidyl-tyrosine phosphorylation	10/263	174/17381	0.00032537333881232	0.00365537596376629	0.0025706866973403	3690/8829/3383/7040/30844/1464/960/4282/26585/3678	10
GO:0050832	GO:0050832	defense response to fungus	5/263	40/17381	0.000325882067661227	0.00365537596376629	0.0025706866973403	1667/728358/6279/7040/3273	5
GO:0022604	GO:0022604	regulation of cell morphogenesis	17/263	432/17381	0.000328681873887722	0.0036757096046783	0.00258498657257042	5879/8829/3383/2192/708/10631/960/9948/6678/5911/23191/7474/2664/91663/29780/2048/6281	17
GO:0001942	GO:0001942	hair follicle development	7/263	87/17381	0.000349611026392714	0.00389805827031877	0.00274135592078498	3624/3911/1499/7042/3488/135228/7474	7
GO:0031639	GO:0031639	plasminogen activation	4/263	23/17381	0.000361695928405684	0.00400879653982967	0.00281923392817463	5270/5328/5230/5054	4
GO:0033688	GO:0033688	regulation of osteoblast proliferation	4/263	23/17381	0.000361695928405684	0.00400879653982967	0.00281923392817463	3491/115908/26585/3685	4
GO:0031952	GO:0031952	regulation of protein autophosphorylation	5/263	41/17381	0.000366603541316822	0.00404546148041396	0.00284501898447339	56034/9961/5911/26585/857	5
GO:0009612	GO:0009612	response to mechanical stimulus	11/263	210/17381	0.000367176686460773	0.00404546148041396	0.00284501898447339	5879/6513/3371/5270/1277/7040/1281/3673/10631/4323/2697	11
GO:0048262	GO:0048262	determination of dorsal/ventral asymmetry	3/263	10/17381	0.000379924911545658	0.00416129520763539	0.00292648043320619	64853/1499/26585	3
GO:0051918	GO:0051918	negative regulation of fibrinolysis	3/263	10/17381	0.000379924911545658	0.00416129520763539	0.00292648043320619	3273/5340/5054	3
GO:0048705	GO:0048705	skeletal system morphogenesis	11/263	211/17381	0.000382284447735139	0.00417486006852099	0.00293602008323824	4313/29072/1490/1277/7040/2201/1499/7291/4323/871/26585	11
GO:0035051	GO:0035051	cardiocyte differentiation	9/263	146/17381	0.00038637901364998	0.00420723814863312	0.00295879035383549	2539/70/7040/3688/7042/7291/5159/26585/3192	9
GO:0022404	GO:0022404	molting cycle process	7/263	89/17381	0.000401837313358246	0.00432497732643384	0.00304159183339007	3624/3911/1499/7042/3488/135228/7474	7
GO:0022405	GO:0022405	hair cycle process	7/263	89/17381	0.000401837313358246	0.00432497732643384	0.00304159183339007	3624/3911/1499/7042/3488/135228/7474	7
GO:0048145	GO:0048145	regulation of fibroblast proliferation	7/263	89/17381	0.000401837313358246	0.00432497732643384	0.00304159183339007	56034/6277/7040/1499/4282/5159/7474	7
GO:0098773	GO:0098773	skin epidermis development	7/263	89/17381	0.000401837313358246	0.00432497732643384	0.00304159183339007	3624/3911/1499/7042/3488/135228/7474	7
GO:0048634	GO:0048634	regulation of muscle organ development	9/263	147/17381	0.000406239783069944	0.0043597606690273	0.00306605363348406	7093/2539/7040/5950/1499/7291/2817/26585/2697	9
GO:1905330	GO:1905330	regulation of morphogenesis of an epithelium	10/263	180/17381	0.000425833987014713	0.00455691312541032	0.00320470344734605	5708/5879/81792/7040/1499/5717/115908/26585/7474/5216	10
GO:0032967	GO:0032967	positive regulation of collagen biosynthetic process	4/263	24/17381	0.000428905769036297	0.0045635573825462	0.00320937610033776	1490/7040/3673/5159	4
GO:0051894	GO:0051894	positive regulation of focal adhesion assembly	4/263	24/17381	0.000428905769036297	0.0045635573825462	0.00320937610033776	5879/8829/3273/6281	4
GO:0048144	GO:0048144	fibroblast proliferation	7/263	90/17381	0.000430191738884819	0.00456419953164406	0.00320982769934152	56034/6277/7040/1499/4282/5159/7474	7
GO:0090596	GO:0090596	sensory organ morphogenesis	12/263	250/17381	0.000443396716268951	0.00467942489368788	0.00329086130801499	1290/2202/1289/5950/2200/2201/1499/7291/115908/1969/7474/2048	12
GO:1904888	GO:1904888	cranial skeletal system development	6/263	65/17381	0.000443565249052583	0.00467942489368788	0.00329086130801499	29072/7040/1499/7042/7291/4323	6
GO:0048738	GO:0048738	cardiac muscle tissue development	11/263	215/17381	0.000448045588474596	0.00471333833751241	0.00331471134143561	2539/70/7040/5950/3688/7042/5159/26585/7474/3192/2697	11
GO:0001523	GO:0001523	retinoid metabolic process	7/263	91/17381	0.000460121696594766	0.00482674140315185	0.00339446339845153	7276/3339/5950/375790/338/6382/2817	7
GO:1902905	GO:1902905	positive regulation of supramolecular fiber organization	10/263	182/17381	0.000464570361212036	0.00485971917177984	0.00341765540714236	5879/8829/3383/5341/1490/9948/11034/23191/6281/5216	10
GO:0048010	GO:0048010	vascular endothelial growth factor receptor signaling pathway	7/263	92/17381	0.000491689925674098	0.00512900079330628	0.0036070309157516	5879/3690/8829/2321/3678/23191/3685	7
GO:0010714	GO:0010714	positive regulation of collagen metabolic process	4/263	25/17381	0.000504570843158864	0.0051906680108387	0.00365039912119585	1490/7040/3673/5159	4
GO:0030194	GO:0030194	positive regulation of blood coagulation	4/263	25/17381	0.000504570843158864	0.0051906680108387	0.00365039912119585	5341/3273/5340/5054	4
GO:0044253	GO:0044253	positive regulation of multicellular organismal metabolic process	4/263	25/17381	0.000504570843158864	0.0051906680108387	0.00365039912119585	1490/7040/3673/5159	4
GO:0061037	GO:0061037	negative regulation of cartilage development	4/263	25/17381	0.000504570843158864	0.0051906680108387	0.00365039912119585	81792/2202/1499/26585	4
GO:1900048	GO:1900048	positive regulation of hemostasis	4/263	25/17381	0.000504570843158864	0.0051906680108387	0.00365039912119585	5341/3273/5340/5054	4
GO:0002793	GO:0002793	positive regulation of peptide secretion	12/263	254/17381	0.000510888605143031	0.00524118227424972	0.00368592387877588	5004/6279/22861/7040/5950/7042/7291/10631/4282/727/7474/2697	12
GO:0031581	GO:0031581	hemidesmosome assembly	3/263	11/17381	0.000516564312044124	0.00524164985845318	0.00368625271293785	977/3915/3918	3
GO:0033690	GO:0033690	positive regulation of osteoblast proliferation	3/263	11/17381	0.000516564312044124	0.00524164985845318	0.00368625271293785	3491/115908/3685	3
GO:0044848	GO:0044848	biological phase	3/263	11/17381	0.000516564312044124	0.00524164985845318	0.00368625271293785	1499/7042/7474	3
GO:2000425	GO:2000425	regulation of apoptotic cell clearance	3/263	11/17381	0.000516564312044124	0.00524164985845318	0.00368625271293785	721/720/3685	3
GO:0030500	GO:0030500	regulation of bone mineralization	6/263	67/17381	0.000522601904514126	0.0052780670681865	0.00371186354956414	7040/2201/7291/1893/91461/26585	6
GO:0001819	GO:0001819	positive regulation of cytokine production	16/263	409/17381	0.000522987848593131	0.0052780670681865	0.00371186354956414	3929/5004/29072/22861/7040/567/1499/7291/708/10631/4282/727/5196/7105/5054/7474	16
GO:0048706	GO:0048706	embryonic skeletal system development	8/263	122/17381	0.000538530781694191	0.00542023954332207	0.00381184803657225	29072/1277/5950/1499/7291/4323/2131/7474	8
GO:0031345	GO:0031345	negative regulation of cell projection organization	9/263	153/17381	0.000543857258771674	0.00545909550314208	0.00383917395325273	8829/6695/567/3273/3956/7474/2664/2048/3675	9
GO:0045185	GO:0045185	maintenance of protein location	7/263	94/17381	0.000559999039814048	0.00560601189319224	0.0039424946549444	2923/2200/2201/4052/857/3192/3309	7
GO:0051851	GO:0051851	modification by host of symbiont morphology or physiology	6/263	68/17381	0.000566015488937788	0.00565105008258531	0.00397416829822835	1667/728358/5806/325/5196/5340	6
GO:0060443	GO:0060443	mammary gland morphogenesis	5/263	45/17381	0.000568994172555623	0.00566176838113774	0.00398170606938513	7040/3488/1969/857/7474	5
GO:1905475	GO:1905475	regulation of protein localization to membrane	9/263	154/17381	0.000570129737627995	0.00566176838113774	0.00398170606938513	7534/7040/3688/91461/1000/1969/2664/2048/3675	9
GO:0010769	GO:0010769	regulation of cell morphogenesis involved in differentiation	12/263	258/17381	0.000586834774463209	0.00575969649721133	0.00405057518374747	5879/8829/2192/708/10631/5911/23191/7474/2664/91663/2048/6281	12
GO:0033687	GO:0033687	osteoblast proliferation	4/263	26/17381	0.000589270774822105	0.00575969649721133	0.00405057518374747	3491/115908/26585/3685	4
GO:0045992	GO:0045992	negative regulation of embryonic development	4/263	26/17381	0.000589270774822105	0.00575969649721133	0.00405057518374747	1290/1289/1499/7474	4
GO:0050820	GO:0050820	positive regulation of coagulation	4/263	26/17381	0.000589270774822105	0.00575969649721133	0.00405057518374747	5341/3273/5340/5054	4
GO:1900027	GO:1900027	regulation of ruffle assembly	4/263	26/17381	0.000589270774822105	0.00575969649721133	0.00405057518374747	3383/23191/857/5216	4
GO:1903393	GO:1903393	positive regulation of adherens junction organization	4/263	26/17381	0.000589270774822105	0.00575969649721133	0.00405057518374747	5879/8829/3273/6281	4
GO:0002573	GO:0002573	myeloid leukocyte differentiation	10/263	189/17381	0.000623942098189589	0.0060826187792095	0.00427767412591815	3624/7040/2200/1499/4495/325/714/135228/5196/1969	10
GO:0001954	GO:0001954	positive regulation of cell-matrix adhesion	5/263	46/17381	0.000630588517635413	0.00608370891107326	0.00427844077413937	5879/8829/1012/3273/6281	5
GO:0001974	GO:0001974	blood vessel remodeling	5/263	46/17381	0.000630588517635413	0.00608370891107326	0.00427844077413937	7052/633/7040/3273/1471	5
GO:0002762	GO:0002762	negative regulation of myeloid leukocyte differentiation	5/263	46/17381	0.000630588517635413	0.00608370891107326	0.00427844077413937	3624/2200/1499/325/714	5
GO:0046580	GO:0046580	negative regulation of Ras protein signal transduction	5/263	46/17381	0.000630588517635413	0.00608370891107326	0.00427844077413937	3688/7042/7077/2048/3675	5
GO:0097305	GO:0097305	response to alcohol	10/263	190/17381	0.000650015518193149	0.00625492968927981	0.00439885382636898	3624/2539/70/6279/3371/3383/7040/5950/1499/6678	10
GO:0043534	GO:0043534	blood vessel endothelial cell migration	7/263	97/17381	0.000676397100672435	0.00649201753325811	0.00456558867735491	27286/8829/7040/3688/3273/1969/26585	7
GO:0010935	GO:0010935	regulation of macrophage cytokine production	3/263	12/17381	0.000681068256058816	0.00649410136594206	0.00456705415751706	7040/7042/7474	3
GO:0033631	GO:0033631	cell-cell adhesion mediated by integrin	3/263	12/17381	0.000681068256058816	0.00649410136594206	0.00456705415751706	3688/83706/3678	3
GO:0006929	GO:0006929	substrate-dependent cell migration	4/263	27/17381	0.000683589617467585	0.00649410136594206	0.00456705415751706	8829/6386/3673/22801	4
GO:0042730	GO:0042730	fibrinolysis	4/263	27/17381	0.000683589617467585	0.00649410136594206	0.00456705415751706	5328/3273/5340/5054	4
GO:0051098	GO:0051098	regulation of binding	14/263	339/17381	0.000686427943628798	0.00650447242257925	0.00457434772665984	64853/5444/8829/7040/567/1499/7291/115908/3673/3676/857/7474/6281/3309	14
GO:0008347	GO:0008347	glial cell migration	5/263	47/17381	0.000697044964162076	0.00657163404187233	0.00462157993560358	1499/7042/1464/4323/3912	5
GO:0051496	GO:0051496	positive regulation of stress fiber assembly	5/263	47/17381	0.000697044964162076	0.00657163404187233	0.00462157993560358	5879/8829/1490/6281/5216	5
GO:0050680	GO:0050680	negative regulation of epithelial cell proliferation	8/263	127/17381	0.000702737775555758	0.00660857443477183	0.00464755870702479	7857/7040/7042/6678/135228/857/7474/2697	8
GO:0016101	GO:0016101	diterpenoid metabolic process	7/263	98/17381	0.000719189151970135	0.00674624786382061	0.00474437918626991	7276/3339/5950/375790/338/6382/2817	7
GO:0045088	GO:0045088	regulation of innate immune response	16/263	422/17381	0.000731512621285807	0.00682745113200087	0.00480148635208835	3929/5708/1508/4313/6279/118430/5817/5717/7184/708/338/7105/857/7474/3916/4893	16
GO:0048732	GO:0048732	gland development	16/263	422/17381	0.000731512621285807	0.00682745113200087	0.00480148635208835	8829/3371/7052/5270/7040/3911/1499/27122/7042/3488/3673/1471/50506/1969/857/7474	16
GO:0030282	GO:0030282	bone mineralization	7/263	99/17381	0.000764096805148867	0.00710241882523484	0.00499486065837082	7040/2201/7291/1893/50506/91461/26585	7
GO:0051702	GO:0051702	interaction with symbiont	6/263	72/17381	0.000768358014571806	0.00710241882523484	0.00499486065837082	1667/728358/5806/325/5196/5340	6
GO:2001233	GO:2001233	regulation of apoptotic signaling pathway	15/263	383/17381	0.000768514069554368	0.00710241882523484	0.00499486065837082	3624/6279/8829/2923/7857/3383/7534/1499/8406/960/4282/5196/5054/857/3685	15
GO:0006953	GO:0006953	acute-phase response	5/263	48/17381	0.000768602252032664	0.00710241882523484	0.00499486065837082	3929/5004/5265/325/3240	5
GO:0043900	GO:0043900	regulation of multi-organism process	15/263	385/17381	0.000810205041598992	0.0074683256804818	0.00525218901380482	3929/3624/5654/10549/5806/8547/708/325/4282/7076/7105/3956/857/3685/5216	15
GO:0048660	GO:0048660	regulation of smooth muscle cell proliferation	8/263	130/17381	0.000819194008054769	0.00752183024344686	0.00528981673517321	4313/3486/7052/1012/1499/3488/3673/5159	8
GO:0031960	GO:0031960	response to corticosteroid	9/263	162/17381	0.000820049161879545	0.00752183024344686	0.00528981673517321	3490/3383/1490/1277/7040/6678/6382/5069/3192	9
GO:0045806	GO:0045806	negative regulation of endocytosis	5/263	49/17381	0.000845502795319421	0.00773624670705043	0.00544060766779961	5879/341/7040/6386/857	5
GO:0045446	GO:0045446	endothelial cell differentiation	7/263	101/17381	0.000860554323675011	0.00784212100804522	0.0055150650313801	8829/3383/80781/3911/1499/8985/91663	7
GO:0031214	GO:0031214	biomineral tissue development	8/263	131/17381	0.000861285577951261	0.00784212100804522	0.0055150650313801	1277/7040/2201/7291/1893/50506/91461/26585	8
GO:0010745	GO:0010745	negative regulation of macrophage derived foam cell differentiation	3/263	13/17381	0.000875517998345463	0.00785645548394821	0.00552514592234245	3690/3685/1071	3
GO:0030836	GO:0030836	positive regulation of actin filament depolymerization	3/263	13/17381	0.000875517998345463	0.00785645548394821	0.00552514592234245	5341/9948/11034	3
GO:0043518	GO:0043518	negative regulation of DNA damage response, signal transduction by p53 class mediator	3/263	13/17381	0.000875517998345463	0.00785645548394821	0.00552514592234245	7291/960/4282	3
GO:0043568	GO:0043568	positive regulation of insulin-like growth factor receptor signaling pathway	3/263	13/17381	0.000875517998345463	0.00785645548394821	0.00552514592234245	3486/3488/3487	3
GO:0048642	GO:0048642	negative regulation of skeletal muscle tissue development	3/263	13/17381	0.000875517998345463	0.00785645548394821	0.00552514592234245	7093/7040/7291	3
GO:0070208	GO:0070208	protein heterotrimerization	3/263	13/17381	0.000875517998345463	0.00785645548394821	0.00552514592234245	1277/1292/1278	3
GO:0034698	GO:0034698	response to gonadotropin	4/263	29/17381	0.000903435496522443	0.00803612106613585	0.00565149788358471	3624/3383/5069/3675	4
GO:0048730	GO:0048730	epidermis morphogenesis	4/263	29/17381	0.000903435496522443	0.00803612106613585	0.00565149788358471	1499/7042/3488/8985	4
GO:0061036	GO:0061036	positive regulation of cartilage development	4/263	29/17381	0.000903435496522443	0.00803612106613585	0.00565149788358471	3491/4017/91461/7474	4
GO:0110053	GO:0110053	regulation of actin filament organization	11/263	234/17381	0.000904171516302611	0.00803612106613585	0.00565149788358471	5879/8829/3383/5341/1490/9948/11034/23191/91663/6281/5216	11
GO:0070206	GO:0070206	protein trimerization	5/263	50/17381	0.000927992466227222	0.0082281998672147	0.00578657958890558	1277/11117/1292/4282/1278	5
GO:0050714	GO:0050714	positive regulation of protein secretion	11/263	235/17381	0.000936144133745589	0.00828076188614863	0.00582354445495443	5004/22861/7040/5950/7042/7291/10631/4282/727/7474/2697	11
GO:0048659	GO:0048659	smooth muscle cell proliferation	8/263	133/17381	0.000950675736014174	0.00838937545240944	0.00589992823946935	4313/3486/7052/1012/1499/3488/3673/5159	8
GO:0034109	GO:0034109	homotypic cell-cell adhesion	6/263	75/17381	0.000953660117742497	0.00839581626116562	0.00590445781496412	3690/5341/5270/83706/3674/3956	6
GO:0032526	GO:0032526	response to retinoic acid	7/263	103/17381	0.000966373369813424	0.00848767554053111	0.00596905894760625	3371/3490/1277/5950/5159/7474/2697	7
GO:2000146	GO:2000146	negative regulation of cell motility	12/263	274/17381	0.000992330441228634	0.00869514956031867	0.00611496752390549	3486/7040/1281/2192/3488/3273/4282/727/7076/5911/26585/5054	12
GO:0071772	GO:0071772	response to BMP	9/263	167/17381	0.00101711431975012	0.00885970241105306	0.00623069127669739	3491/81792/5654/7040/2200/7042/26585/7474/3675	9
GO:0071773	GO:0071773	cellular response to BMP stimulus	9/263	167/17381	0.00101711431975012	0.00885970241105306	0.00623069127669739	3491/81792/5654/7040/2200/7042/26585/7474/3675	9
GO:0048545	GO:0048545	response to steroid hormone	15/263	394/17381	0.00102240421224649	0.00885970241105306	0.00623069127669739	1667/728358/3490/3383/1490/1277/7040/1499/7042/4015/6678/6382/5069/857/3192	15
GO:0070167	GO:0070167	regulation of biomineral tissue development	6/263	76/17381	0.00102249490821109	0.00885970241105306	0.00623069127669739	7040/2201/7291/1893/91461/26585	6
GO:0030201	GO:0030201	heparan sulfate proteoglycan metabolic process	4/263	30/17381	0.00103014262727873	0.00885970241105306	0.00623069127669739	1499/2132/2817/2131	4
GO:0044319	GO:0044319	wound healing, spreading of cells	4/263	30/17381	0.00103014262727873	0.00885970241105306	0.00623069127669739	3491/1289/960/3678	4
GO:0046596	GO:0046596	regulation of viral entry into host cell	4/263	30/17381	0.00103014262727873	0.00885970241105306	0.00623069127669739	5806/8547/325/3956	4
GO:0090505	GO:0090505	epiboly involved in wound healing	4/263	30/17381	0.00103014262727873	0.00885970241105306	0.00623069127669739	3491/1289/960/3678	4
GO:0021537	GO:0021537	telencephalon development	11/263	238/17381	0.00103772616243602	0.00890435997445103	0.00626209724021543	3624/6513/8829/1499/1281/1000/2131/3912/7474/55970/2048	11
GO:0090090	GO:0090090	negative regulation of canonical Wnt signaling pathway	9/263	168/17381	0.00106078918124981	0.00908133082982598	0.0063865541027212	5708/27122/5717/115908/1000/26585/857/7474/3487	9
GO:0098742	GO:0098742	cell-cell adhesion via plasma-membrane adhesion molecules	11/263	239/17381	0.00107354472166451	0.00916945078779505	0.00644852551304033	3383/5817/1012/3688/22883/7042/214/1000/3678/91663/653499	11
GO:0051668	GO:0051668	localization within membrane	7/263	105/17381	0.00108217796108367	0.00922203827706087	0.00648550829140354	5898/5879/7040/1012/375790/1000/3676	7
GO:0010934	GO:0010934	macrophage cytokine production	3/263	14/17381	0.00110188205598292	0.00926277376180673	0.00651415600638112	7040/7042/7474	3
GO:0034975	GO:0034975	protein folding in endoplasmic reticulum	3/263	14/17381	0.00110188205598292	0.00926277376180673	0.00651415600638112	2923/7184/3309	3
GO:0051852	GO:0051852	disruption by host of symbiont cells	3/263	14/17381	0.00110188205598292	0.00926277376180673	0.00651415600638112	1667/728358/5196	3
GO:0051917	GO:0051917	regulation of fibrinolysis	3/263	14/17381	0.00110188205598292	0.00926277376180673	0.00651415600638112	3273/5340/5054	3
GO:0060009	GO:0060009	Sertoli cell development	3/263	14/17381	0.00110188205598292	0.00926277376180673	0.00651415600638112	3383/1471/6382	3
GO:0060312	GO:0060312	regulation of blood vessel remodeling	3/263	14/17381	0.00110188205598292	0.00926277376180673	0.00651415600638112	7040/3273/1471	3
GO:0048641	GO:0048641	regulation of skeletal muscle tissue development	5/263	52/17381	0.00111073866523145	0.00929526020072339	0.00653700248159867	7093/7040/1499/7291/2817	5
GO:0051058	GO:0051058	negative regulation of small GTPase mediated signal transduction	5/263	52/17381	0.00111073866523145	0.00929526020072339	0.00653700248159867	3688/7042/7077/2048/3675	5
GO:1905952	GO:1905952	regulation of lipid localization	8/263	137/17381	0.00115173075165203	0.00960323926983907	0.00675359243127356	5444/3690/341/4282/338/10938/3685/1071	8
GO:2000377	GO:2000377	regulation of reactive oxygen species metabolic process	9/263	170/17381	0.00115269816155157	0.00960323926983907	0.00675359243127356	5879/378/2539/3383/7040/5806/5159/3240/857	9
GO:0051495	GO:0051495	positive regulation of cytoskeleton organization	10/263	205/17381	0.00116213840717379	0.0096602755096321	0.00679370384644826	5879/8829/3383/5341/1490/9948/11034/23191/6281/5216	10
GO:0090504	GO:0090504	epiboly	4/263	31/17381	0.0011688268067936	0.00967269117444304	0.00680243531064907	3491/1289/960/3678	4
GO:2000404	GO:2000404	regulation of T cell migration	4/263	31/17381	0.0011688268067936	0.00967269117444304	0.00680243531064907	102/1893/3676/7474	4
GO:0071260	GO:0071260	cellular response to mechanical stimulus	6/263	78/17381	0.00117155887633016	0.00967380322716965	0.00680321737497826	5879/6513/1277/7040/3673/2697	6
GO:0043583	GO:0043583	ear development	10/263	206/17381	0.0012055300083667	0.00992200048999364	0.00697776505712708	7040/7042/7291/115908/6678/713/50506/5159/7474/2048	10
GO:0001738	GO:0001738	morphogenesis of a polarized epithelium	8/263	138/17381	0.00120694581685476	0.00992200048999364	0.00697776505712708	5708/5879/3911/5717/115908/9948/7474/5216	8
GO:0002011	GO:0002011	morphogenesis of an epithelial sheet	5/263	53/17381	0.00121150226776021	0.00993752080427094	0.00698867990305447	3491/1289/960/3678/7474	5
