# Supplementary material for: Extracellular vesicles from pluripotent stem cell-derived mesenchymal stem cells acquire a stromal modulatory proteomic pattern during differentiation
Source: Exp Mol Med. 2018 Sep 10;50(9):119. doi: 10.1038/s12276-018-0142-x (PMC6131549; doi:10.1038/s12276-018-0142-x)
Supplement: Supplementary file 11 — Supplementary Table 4 [file 12276_2018_142_MOESM11_ESM.xls]

## Sheet: Hoja 1
Gene ID of GO Terms corresponding to Figure 2B
	ID	Description	GeneRatio	BgRatio	pvalue	p.adjust	qvalue	geneID	Count
GO:0045653	GO:0045653	negative regulation of megakaryocyte differentiation	14/199	18/17381	1.23108404466083e-24	4.06257734738073e-21	2.88203254244808e-21	8294/8359/8360/8361/8362/8363/8364/8365/8366/8367/8368/8370/121504/554313	14
GO:0002446	GO:0002446	neutrophil mediated immunity	39/199	499/17381	1.01347025074093e-21	1.67222591372253e-18	1.18629359876201e-18	3312/3326/203068/1915/3848/3320/5315/302/5478/5223/2040/1938/10383/7415/7414/718/2934/2512/9588/2495/6282/7879/2147/10487/4057/230/5768/2950/1315/2665/5908/1832/388697/4069/3728/1828/388698/3043/6280	39
GO:0002576	GO:0002576	platelet degranulation	23/199	128/17381	3.00291936985454e-21	2.34747156132935e-18	1.66531953824449e-18	7018/213/308/2316/81/87/1191/7414/3959/7094/2/7123/335/5768/2244/2335/7057/5345/351/5627/2243/3700/350	23
GO:0043312	GO:0043312	neutrophil degranulation	38/199	485/17381	3.30928202984949e-21	2.34747156132935e-18	1.66531953824449e-18	3312/3326/203068/1915/3848/3320/5315/302/5478/5223/2040/1938/10383/7415/7414/718/2934/2512/9588/2495/6282/7879/10487/4057/230/5768/2950/1315/2665/5908/1832/388697/4069/3728/1828/388698/3043/6280	38
GO:0002283	GO:0002283	neutrophil activation involved in immune response	38/199	486/17381	3.55677509292326e-21	2.34747156132935e-18	1.66531953824449e-18	3312/3326/203068/1915/3848/3320/5315/302/5478/5223/2040/1938/10383/7415/7414/718/2934/2512/9588/2495/6282/7879/10487/4057/230/5768/2950/1315/2665/5908/1832/388697/4069/3728/1828/388698/3043/6280	38
GO:0042119	GO:0042119	neutrophil activation	38/199	496/17381	7.24710077038933e-21	3.98590542371413e-18	2.82764072163963e-18	3312/3326/203068/1915/3848/3320/5315/302/5478/5223/2040/1938/10383/7415/7414/718/2934/2512/9588/2495/6282/7879/10487/4057/230/5768/2950/1315/2665/5908/1832/388697/4069/3728/1828/388698/3043/6280	38
GO:0051291	GO:0051291	protein heterooligomerization	22/199	121/17381	1.74111705268406e-20	8.20812324836769e-18	5.82292379724713e-18	8294/8359/8360/8361/8362/8363/8364/8365/8366/8367/8368/8370/121504/554313/302/3039/3040/3046/1291/3728/3043/2782	22
GO:0060218	GO:0060218	hematopoietic stem cell differentiation	21/199	113/17381	8.2513531547186e-20	3.40368317632142e-17	2.41460650211765e-17	8294/8359/8360/8361/8362/8363/8364/8365/8366/8367/8368/8370/121504/554313/6233/5684/5693/5682/5694/5685/6422	21
GO:0006335	GO:0006335	DNA replication-dependent nucleosome assembly	14/199	32/17381	1.64903751556199e-19	5.44182380135457e-17	3.86048361537881e-17	8294/8359/8360/8361/8362/8363/8364/8365/8366/8367/8368/8370/121504/554313	14
GO:0034723	GO:0034723	DNA replication-dependent nucleosome organization	14/199	32/17381	1.64903751556199e-19	5.44182380135457e-17	3.86048361537881e-17	8294/8359/8360/8361/8362/8363/8364/8365/8366/8367/8368/8370/121504/554313	14
GO:1902036	GO:1902036	regulation of hematopoietic stem cell differentiation	20/199	103/17381	2.56314240216549e-19	7.68942720649648e-17	5.45495569609192e-17	8294/8359/8360/8361/8362/8363/8364/8365/8366/8367/8368/8370/121504/554313/6233/5684/5693/5682/5694/5685	20
GO:0034080	GO:0034080	CENP-A containing nucleosome assembly	15/199	42/17381	3.36113878002333e-19	8.53212151852076e-17	6.05277137390436e-17	8294/8359/8360/8361/8362/8363/8364/8365/8366/8367/8368/8370/121504/554313/4869	15
GO:0061641	GO:0061641	CENP-A containing chromatin organization	15/199	42/17381	3.36113878002333e-19	8.53212151852076e-17	6.05277137390436e-17	8294/8359/8360/8361/8362/8363/8364/8365/8366/8367/8368/8370/121504/554313/4869	15
GO:0051290	GO:0051290	protein heterotetramerization	15/199	44/17381	7.67674546139936e-19	1.80951857304413e-16	1.28369036888362e-16	8294/8359/8360/8361/8362/8363/8364/8365/8366/8367/8368/8370/121504/554313/302	15
GO:0031055	GO:0031055	chromatin remodeling at centromere	15/199	46/17381	1.67490391033124e-18	3.67978963718041e-16	2.61047915569034e-16	8294/8359/8360/8361/8362/8363/8364/8365/8366/8367/8368/8370/121504/554313/4869	15
GO:1901532	GO:1901532	regulation of hematopoietic progenitor cell differentiation	20/199	113/17381	1.78414043014808e-18	3.67978963718041e-16	2.61047915569034e-16	8294/8359/8360/8361/8362/8363/8364/8365/8366/8367/8368/8370/121504/554313/6233/5684/5693/5682/5694/5685	20
GO:0000183	GO:0000183	chromatin silencing at rDNA	14/199	38/17381	3.18546801056784e-18	6.1835555499258e-16	4.38667545232376e-16	8294/8359/8360/8361/8362/8363/8364/8365/8366/8367/8368/8370/121504/554313	14
GO:0006336	GO:0006336	DNA replication-independent nucleosome assembly	15/199	53/17381	1.90757971984886e-17	3.49722948638957e-15	2.48096917949933e-15	8294/8359/8360/8361/8362/8363/8364/8365/8366/8367/8368/8370/121504/554313/4869	15
GO:0034508	GO:0034508	centromere complex assembly	15/199	54/17381	2.61501412893459e-17	4.31477331274207e-15	3.06094285407923e-15	8294/8359/8360/8361/8362/8363/8364/8365/8366/8367/8368/8370/121504/554313/4869	15
GO:0034724	GO:0034724	DNA replication-independent nucleosome organization	15/199	54/17381	2.61501412893459e-17	4.31477331274207e-15	3.06094285407923e-15	8294/8359/8360/8361/8362/8363/8364/8365/8366/8367/8368/8370/121504/554313/4869	15
GO:1904837	GO:1904837	beta-catenin-TCF complex assembly	14/199	44/17381	3.56660602803499e-17	5.60466661548356e-15	3.97600591796984e-15	8294/8359/8360/8361/8362/8363/8364/8365/8366/8367/8368/8370/121504/554313	14
GO:0043486	GO:0043486	histone exchange	15/199	57/17381	6.46833800606577e-17	9.70250700909866e-15	6.88305441411018e-15	8294/8359/8360/8361/8362/8363/8364/8365/8366/8367/8368/8370/121504/554313/4869	15
GO:0060249	GO:0060249	anatomical structure homeostasis	30/199	385/17381	8.68249172614929e-17	1.24574881288229e-14	8.83746526268011e-15	60/7018/3326/3848/8294/8359/8360/8361/8362/8363/8364/8365/8366/8367/8368/8370/121504/554313/3320/213/5052/6950/10575/10574/7879/4057/3512/118/3933/4069	30
GO:0045638	GO:0045638	negative regulation of myeloid cell differentiation	17/199	88/17381	1.50601974589803e-16	2.07077715060979e-14	1.46902978722685e-14	8294/8359/8360/8361/8362/8363/8364/8365/8366/8367/8368/8370/121504/554313/4057/3313/6422	17
GO:2000736	GO:2000736	regulation of stem cell differentiation	20/199	141/17381	1.6439553418654e-16	2.17002105126233e-14	1.53943439170891e-14	8294/8359/8360/8361/8362/8363/8364/8365/8366/8367/8368/8370/121504/554313/6233/5684/5693/5682/5694/5685	20
GO:0002244	GO:0002244	hematopoietic progenitor cell differentiation	22/199	188/17381	3.10724660911926e-16	3.94381300388213e-14	2.79777994278592e-14	8294/8359/8360/8361/8362/8363/8364/8365/8366/8367/8368/8370/121504/554313/6233/1938/5684/5693/5682/5694/5685/6422	22
GO:0043044	GO:0043044	ATP-dependent chromatin remodeling	16/199	78/17381	4.37952865535663e-16	5.35275724543588e-14	3.79729891988816e-14	60/8294/8359/8360/8361/8362/8363/8364/8365/8366/8367/8368/8370/121504/554313/4869	16
GO:0016233	GO:0016233	telomere capping	14/199	55/17381	1.21009630790386e-15	1.42618493431526e-13	1.01174969502939e-13	8294/8359/8360/8361/8362/8363/8364/8365/8366/8367/8368/8370/121504/554313	14
GO:0045652	GO:0045652	regulation of megakaryocyte differentiation	15/199	76/17381	6.88994905228919e-15	7.84028685260494e-13	5.56197702079534e-13	8294/8359/8360/8361/8362/8363/8364/8365/8366/8367/8368/8370/121504/554313/7057	15
GO:0000723	GO:0000723	telomere maintenance	19/199	155/17381	1.51978910079348e-14	1.64622265486031e-12	1.16784662979564e-12	3326/8294/8359/8360/8361/8362/8363/8364/8365/8366/8367/8368/8370/121504/554313/3320/6950/10575/10574	19
GO:0045815	GO:0045815	positive regulation of gene expression, epigenetic	15/199	80/17381	1.54645158486878e-14	1.64622265486031e-12	1.16784662979564e-12	60/8294/8359/8360/8361/8362/8363/8364/8365/8366/8367/8368/8370/121504/554313	15
GO:0007596	GO:0007596	blood coagulation	26/199	348/17381	3.13613394420522e-14	3.21271766553546e-12	2.2791336804309e-12	60/3848/302/348/308/2316/4627/7414/7094/2/10627/462/829/2147/2244/3046/1192/7057/5345/3053/5627/7448/2243/350/3043/2782	26
GO:0048863	GO:0048863	stem cell differentiation	23/199	261/17381	3.21271766553546e-14	3.21271766553546e-12	2.2791336804309e-12	8294/8359/8360/8361/8362/8363/8364/8365/8366/8367/8368/8370/121504/554313/6233/5684/5693/2/5682/5694/5685/6422/23603	23
GO:1903707	GO:1903707	negative regulation of hemopoiesis	18/199	141/17381	3.75164576913252e-14	3.64130324651097e-12	2.58317652958227e-12	8294/8359/8360/8361/8362/8363/8364/8365/8366/8367/8368/8370/121504/554313/301/4057/3313/6422	18
GO:0007599	GO:0007599	hemostasis	26/199	353/17381	4.38826220208837e-14	4.13750436196904e-12	2.93518650750212e-12	60/3848/302/348/308/2316/4627/7414/7094/2/10627/462/829/2147/2244/3046/1192/7057/5345/3053/5627/7448/2243/350/3043/2782	26
GO:0050817	GO:0050817	coagulation	26/199	354/17381	4.69004212005788e-14	4.29920527671972e-12	3.04989873538267e-12	60/3848/302/348/308/2316/4627/7414/7094/2/10627/462/829/2147/2244/3046/1192/7057/5345/3053/5627/7448/2243/350/3043/2782	26
GO:0032200	GO:0032200	telomere organization	19/199	168/17381	6.76754263454893e-14	6.03591640378688e-12	4.28193878214419e-12	3326/8294/8359/8360/8361/8362/8363/8364/8365/8366/8367/8368/8370/121504/554313/3320/6950/10575/10574	19
GO:0006303	GO:0006303	double-strand break repair via nonhomologous end joining	14/199	75/17381	1.27600471963927e-13	1.108109361792e-11	7.86103738636492e-12	8294/8359/8360/8361/8362/8363/8364/8365/8366/8367/8368/8370/121504/554313	14
GO:0030219	GO:0030219	megakaryocyte differentiation	15/199	93/17381	1.59868155689578e-13	1.35273054814258e-11	9.59640427135278e-12	8294/8359/8360/8361/8362/8363/8364/8365/8366/8367/8368/8370/121504/554313/7057	15
GO:0034329	GO:0034329	cell junction assembly	20/199	204/17381	2.23381913284937e-13	1.84290078460073e-11	1.3073720398571e-11	60/2318/2316/81/87/7414/7094/829/6624/2335/7057/10015/5908/6422/5339/3852/23603/3861/3728/1828	20
GO:0034330	GO:0034330	cell junction organization	22/199	265/17381	4.05681082057459e-13	3.26523797753565e-11	2.31639210910344e-11	60/2318/2316/81/87/7414/7094/829/6624/2335/7057/10015/118/5908/6422/5339/3852/23603/3861/1832/3728/1828	22
GO:0000726	GO:0000726	non-recombinational repair	14/199	82/17381	4.66577219208153e-13	3.66596386520692e-11	2.60067101633818e-11	8294/8359/8360/8361/8362/8363/8364/8365/8366/8367/8368/8370/121504/554313	14
GO:0050819	GO:0050819	negative regulation of coagulation	12/199	54/17381	8.18923736299672e-13	6.28476355764864e-11	4.45847341378328e-11	3848/302/348/308/2147/2244/7057/5345/5627/7448/2243/350	12
GO:0060964	GO:0060964	regulation of gene silencing by miRNA	15/199	106/17381	1.16524202043042e-12	8.73931515322815e-11	6.19975658717047e-11	8294/8359/8360/8361/8362/8363/8364/8365/8366/8367/8368/8370/121504/554313/1660	15
GO:0060147	GO:0060147	regulation of posttranscriptional gene silencing	15/199	109/17381	1.77104635858009e-12	1.27053325724224e-10	9.01328856174399e-11	8294/8359/8360/8361/8362/8363/8364/8365/8366/8367/8368/8370/121504/554313/1660	15
GO:0060966	GO:0060966	regulation of gene silencing by RNA	15/199	109/17381	1.77104635858009e-12	1.27053325724224e-10	9.01328856174399e-11	8294/8359/8360/8361/8362/8363/8364/8365/8366/8367/8368/8370/121504/554313/1660	15
GO:0060968	GO:0060968	regulation of gene silencing	16/199	131/17381	2.07652737247231e-12	1.4579873040763e-10	1.03431061061107e-10	8294/8359/8360/8361/8362/8363/8364/8365/8366/8367/8368/8370/121504/554313/1660/10155	16
GO:0070268	GO:0070268	cornification	15/199	113/17381	3.03309946334134e-12	2.08525588104717e-10	1.47930114176999e-10	3848/3858/3857/3849/3856/3852/3853/3868/3861/3872/1832/3728/3860/1828/196374	15
GO:0006342	GO:0006342	chromatin silencing	15/199	118/17381	5.76656014521297e-12	3.88360173044955e-10	2.75506547002227e-10	8294/8359/8360/8361/8362/8363/8364/8365/8366/8367/8368/8370/121504/554313/10155	15
GO:0030195	GO:0030195	negative regulation of blood coagulation	11/199	49/17381	6.69375673736432e-12	4.33125435947103e-10	3.07263467159922e-10	3848/302/348/2147/2244/7057/5345/5627/7448/2243/350	11
GO:1900047	GO:1900047	negative regulation of hemostasis	11/199	49/17381	6.69375673736432e-12	4.33125435947103e-10	3.07263467159922e-10	3848/302/348/2147/2244/7057/5345/5627/7448/2243/350	11
GO:0042730	GO:0042730	fibrinolysis	9/199	27/17381	1.10605453945898e-11	6.85338773893884e-10	4.86186103074959e-10	3848/302/2147/2244/7057/5345/5627/2243/350	9
GO:0006334	GO:0006334	nucleosome assembly	16/199	146/17381	1.12146344818999e-11	6.85338773893884e-10	4.86186103074959e-10	8294/8359/8360/8361/8362/8363/8364/8365/8366/8367/8368/8370/121504/554313/4869/4673	16
GO:0051262	GO:0051262	protein tetramerization	16/199	146/17381	1.12146344818999e-11	6.85338773893884e-10	4.86186103074959e-10	8294/8359/8360/8361/8362/8363/8364/8365/8366/8367/8368/8370/121504/554313/5315/302	16
GO:0030099	GO:0030099	myeloid cell differentiation	24/199	390/17381	2.0525325458437e-11	1.23151952750622e-09	8.73652130517968e-10	8294/8359/8360/8361/8362/8363/8364/8365/8366/8367/8368/8370/121504/554313/302/6194/4627/87/4057/7057/351/3313/118/6422	24
GO:0061045	GO:0061045	negative regulation of wound healing	12/199	70/17381	2.1650291843426e-11	1.27582076934475e-09	9.05079869544725e-10	3848/302/348/2147/2244/7057/5345/5627/2247/7448/2243/350	12
GO:0050818	GO:0050818	regulation of coagulation	13/199	91/17381	3.43787696253593e-11	1.99034982041554e-09	1.41197384389287e-09	3848/302/348/308/462/2147/2244/7057/5345/5627/7448/2243/350	13
GO:0045814	GO:0045814	negative regulation of gene expression, epigenetic	15/199	134/17381	3.71393991381531e-11	2.11310374406733e-09	1.49905669116611e-09	8294/8359/8360/8361/8362/8363/8364/8365/8366/8367/8368/8370/121504/554313/10155	15
GO:0034109	GO:0034109	homotypic cell-cell adhesion	12/199	75/17381	5.05741371066593e-11	2.82872292291484e-09	2.00672401293863e-09	60/2316/4627/7414/7094/10627/2244/1192/2243/1832/3728/3043	12
GO:1903706	GO:1903706	regulation of hemopoiesis	25/199	448/17381	6.22559203230291e-11	3.4240756177666e-09	2.42907310172661e-09	8294/8359/8360/8361/8362/8363/8364/8365/8366/8367/8368/8370/121504/554313/6233/301/5684/5693/5682/4057/5694/5685/7057/3313/6422	25
GO:0006402	GO:0006402	mRNA catabolic process	22/199	342/17381	6.36784358646373e-11	3.44489898939841e-09	2.44384540747115e-09	3312/6233/6129/6194/6230/5684/3921/1660/6175/6181/5693/5682/1974/1973/5518/5694/6187/6207/5685/10492/6176/4736	22
GO:0031497	GO:0031497	chromatin assembly	16/199	165/17381	7.2695648735504e-11	3.86928452947037e-09	2.74490870607404e-09	8294/8359/8360/8361/8362/8363/8364/8365/8366/8367/8368/8370/121504/554313/4869/4673	16
GO:0006338	GO:0006338	chromatin remodeling	16/199	166/17381	7.96499563016583e-11	4.1721405681821e-09	2.95975777468485e-09	60/8294/8359/8360/8361/8362/8363/8364/8365/8366/8367/8368/8370/121504/554313/4869	16
GO:0045861	GO:0045861	negative regulation of proteolysis	22/199	348/17381	8.9047215655672e-11	4.59149705724558e-09	3.25725341477326e-09	3326/2597/3630/718/2/462/2147/4057/7531/7057/5176/5345/351/6906/3053/3697/5627/3698/7448/3700/337867/3933	22
GO:0052547	GO:0052547	regulation of peptidase activity	24/199	426/17381	1.27447985934523e-10	6.44791349801392e-09	4.5742135947633e-09	2597/5684/7415/718/2934/2/462/4057/7531/2335/7057/5176/5345/351/6906/3053/3697/5627/3698/7448/5118/3700/3933/6280	24
GO:1903035	GO:1903035	negative regulation of response to wounding	12/199	81/17381	1.28958269960278e-10	6.44791349801392e-09	4.5742135947633e-09	3848/302/348/2147/2244/7057/5345/5627/2247/7448/2243/350	12
GO:0034728	GO:0034728	nucleosome organization	16/199	175/17381	1.762796570054e-10	8.68243086743016e-09	6.15940231233323e-09	8294/8359/8360/8361/8362/8363/8364/8365/8366/8367/8368/8370/121504/554313/4869/4673	16
GO:0030193	GO:0030193	regulation of blood coagulation	12/199	85/17381	2.30509348463131e-10	1.10243601438889e-08	7.82079009888641e-09	3848/302/348/462/2147/2244/7057/5345/5627/7448/2243/350	12
GO:1900046	GO:1900046	regulation of hemostasis	12/199	85/17381	2.30509348463131e-10	1.10243601438889e-08	7.82079009888641e-09	3848/302/348/462/2147/2244/7057/5345/5627/7448/2243/350	12
GO:0045637	GO:0045637	regulation of myeloid cell differentiation	18/199	242/17381	3.71868820213281e-10	1.75309586671975e-08	1.24366354308923e-08	8294/8359/8360/8361/8362/8363/8364/8365/8366/8367/8368/8370/121504/554313/4057/7057/3313/6422	18
GO:0006401	GO:0006401	RNA catabolic process	22/199	376/17381	3.89778166894096e-10	1.81164500105706e-08	1.28519887794287e-08	3312/6233/6129/6194/6230/5684/3921/1660/6175/6181/5693/5682/1974/1973/5518/5694/6187/6207/5685/10492/6176/4736	22
GO:0006333	GO:0006333	chromatin assembly or disassembly	16/199	190/17381	5.99069265862402e-10	2.74573413520267e-08	1.94785094631284e-08	8294/8359/8360/8361/8362/8363/8364/8365/8366/8367/8368/8370/121504/554313/4869/4673	16
GO:0010951	GO:0010951	negative regulation of endopeptidase activity	18/199	250/17381	6.29785719106967e-10	2.84697653842876e-08	2.01967330828247e-08	2597/718/2/462/4057/7531/7057/5176/5345/351/6906/3053/3697/5627/3698/7448/3700/3933	18
GO:0070527	GO:0070527	platelet aggregation	10/199	56/17381	6.95341299023666e-10	3.10084633348392e-08	2.19977105124983e-08	60/2316/4627/7414/7094/10627/2244/1192/2243/3043	10
GO:0071103	GO:0071103	DNA conformation change	19/199	290/17381	1.01208871430315e-09	4.45034032019123e-08	3.15711542969866e-08	8294/8359/8360/8361/8362/8363/8364/8365/8366/8367/8368/8370/121504/554313/6233/301/4869/1660/4673	19
GO:0061041	GO:0061041	regulation of wound healing	14/199	143/17381	1.0249268616198e-09	4.45034032019123e-08	3.15711542969866e-08	3848/302/348/301/462/2147/2244/7057/5345/5627/2247/7448/2243/350	14
GO:0052548	GO:0052548	regulation of endopeptidase activity	22/199	399/17381	1.18840402399728e-09	5.09316010284549e-08	3.61313813994526e-08	2597/5684/7415/718/2934/2/462/4057/7531/7057/5176/5345/351/6906/3053/3697/5627/3698/7448/3700/3933/6280	22
GO:0010466	GO:0010466	negative regulation of peptidase activity	18/199	263/17381	1.42199671280226e-09	6.01613993877879e-08	4.2679091623107e-08	2597/718/2/462/4057/7531/7057/5176/5345/351/6906/3053/3697/5627/3698/7448/3700/3933	18
GO:0030216	GO:0030216	keratinocyte differentiation	19/199	300/17381	1.78063010726342e-09	7.43807513160669e-08	5.27664404870599e-08	3848/3858/25932/301/3857/3849/2317/3856/3852/3853/3868/3861/3872/1832/388697/3728/3860/1828/196374	19
GO:0002683	GO:0002683	negative regulation of immune system process	22/199	412/17381	2.15517764535376e-09	8.89010778708425e-08	6.30673037271942e-08	8294/8359/8360/8361/8362/8363/8364/8365/8366/8367/8368/8370/121504/554313/3630/301/2/335/4057/7057/3313/6422	22
GO:0006323	GO:0006323	DNA packaging	16/199	208/17381	2.25598097536473e-09	9.19103360333778e-08	6.52021012243165e-08	8294/8359/8360/8361/8362/8363/8364/8365/8366/8367/8368/8370/121504/554313/4869/4673	16
GO:0065004	GO:0065004	protein-DNA complex assembly	17/199	242/17381	2.79791631177205e-09	1.12599071083509e-07	7.98788944464832e-08	8294/8359/8360/8361/8362/8363/8364/8365/8366/8367/8368/8370/121504/554313/6233/4869/4673	17
GO:0031639	GO:0031639	plasminogen activation	7/199	23/17381	4.87096691221519e-09	1.93664949521809e-07	1.3738783021898e-07	2023/7123/2244/7057/5345/2243/350	7
GO:0006614	GO:0006614	SRP-dependent cotranslational protein targeting to membrane	11/199	91/17381	7.15615537278539e-09	2.81134675359426e-07	1.99439718660084e-07	6233/6129/6194/6230/3921/6175/6181/6187/6207/6176/4736	11
GO:0031424	GO:0031424	keratinization	16/199	226/17381	7.46203836069448e-09	2.8766695102714e-07	2.04073779612236e-07	3848/3858/3857/3849/3856/3852/3853/3868/3861/3872/1832/388697/3728/3860/1828/196374	16
GO:0043687	GO:0043687	post-translational protein modification	22/199	441/17381	7.49677508737394e-09	2.8766695102714e-07	2.04073779612236e-07	7018/213/348/1462/9230/5684/718/4240/5693/335/462/5682/5768/5694/5685/2335/351/3053/3698/8614/11167/2243	22
GO:1903034	GO:1903034	regulation of response to wounding	14/199	168/17381	8.42266942857877e-09	3.19480564532298e-07	2.26642671617171e-07	3848/302/348/301/462/2147/2244/7057/5345/5627/2247/7448/2243/350	14
GO:0006613	GO:0006613	cotranslational protein targeting to membrane	11/199	96/17381	1.26877607016578e-08	4.75791026312168e-07	3.375308588575e-07	6233/6129/6194/6230/3921/6175/6181/6187/6207/6176/4736	11
GO:0000184	GO:0000184	nuclear-transcribed mRNA catabolic process, nonsense-mediated decay	12/199	120/17381	1.30263996706669e-08	4.83001336103381e-07	3.42645923921505e-07	6233/6129/6194/6230/3921/6175/6181/5518/6187/6207/6176/4736	12
GO:0035722	GO:0035722	interleukin-12-mediated signaling pathway	9/199	57/17381	1.57870488092572e-08	5.72497374401636e-07	4.06135298459087e-07	302/5478/4478/6950/6175/829/3936/3313/5908	9
GO:0071349	GO:0071349	cellular response to interleukin-12	9/199	57/17381	1.57870488092572e-08	5.72497374401636e-07	4.06135298459087e-07	302/5478/4478/6950/6175/829/3936/3313/5908	9
GO:0071824	GO:0071824	protein-DNA complex subunit organization	17/199	273/17381	1.70274018016674e-08	6.10765499407636e-07	4.33283084747235e-07	8294/8359/8360/8361/8362/8363/8364/8365/8366/8367/8368/8370/121504/554313/6233/4869/4673	17
GO:1990748	GO:1990748	cellular detoxification	11/199	99/17381	1.76015595815482e-08	6.24571469022677e-07	4.43077176110505e-07	213/348/5052/9588/3039/3040/128/2950/55937/3043/6280	11
GO:0070671	GO:0070671	response to interleukin-12	9/199	58/17381	1.85032312602932e-08	6.4958152296774e-07	4.60819555687481e-07	302/5478/4478/6950/6175/829/3936/3313/5908	9
GO:0090150	GO:0090150	establishment of protein localization to membrane	17/199	275/17381	1.89668848615643e-08	6.58849684664866e-07	4.67394481242316e-07	3320/6233/6129/2040/10971/6194/9230/6230/3921/6175/6181/7531/6187/6207/6176/4736/7532	17
GO:0045047	GO:0045047	protein targeting to ER	11/199	100/17381	1.95811964891709e-08	6.7310362931525e-07	4.77506370525396e-07	6233/6129/6194/6230/3921/6175/6181/6187/6207/6176/4736	11
GO:0070972	GO:0070972	protein localization to endoplasmic reticulum	12/199	125/17381	2.07064949273734e-08	7.04447765570436e-07	4.99742210726842e-07	6233/6129/6194/6230/3921/6175/6181/6187/6207/6176/4736/337867	12
GO:0009913	GO:0009913	epidermal cell differentiation	19/199	349/17381	2.10284691380801e-08	7.08101511792494e-07	5.02334214426318e-07	3848/3858/25932/301/3857/3849/2317/3856/3852/3853/3868/3861/3872/1832/388697/3728/3860/1828/196374	19
GO:0006302	GO:0006302	double-strand break repair	15/199	213/17381	2.39907291693662e-08	7.99690972312206e-07	5.67308683388308e-07	8294/8359/8360/8361/8362/8363/8364/8365/8366/8367/8368/8370/121504/554313/7415	15
GO:0045104	GO:0045104	intermediate filament cytoskeleton organization	8/199	43/17381	2.63841970927543e-08	8.70678504060893e-07	6.17667940360901e-07	3857/3849/7431/3853/3868/3861/3872/1832	8
GO:0098754	GO:0098754	detoxification	11/199	103/17381	2.67646287408549e-08	8.74487869750705e-07	6.20370342049623e-07	213/348/5052/9588/3039/3040/128/2950/55937/3043/6280	11
GO:0032102	GO:0032102	negative regulation of response to external stimulus	17/199	282/17381	2.74621969201888e-08	8.88482841535519e-07	6.30298513421051e-07	3848/302/348/3630/335/2147/4057/2244/2950/7057/5176/5345/5627/2247/7448/2243/350	17
GO:0072599	GO:0072599	establishment of protein localization to endoplasmic reticulum	11/199	104/17381	2.96339928760117e-08	9.49438606707171e-07	6.73541135986203e-07	6233/6129/6194/6230/3921/6175/6181/6187/6207/6176/4736	11
GO:0045103	GO:0045103	intermediate filament-based process	8/199	44/17381	3.19330472037559e-08	1.00958203151995e-06	7.16207476268058e-07	3857/3849/7431/3853/3868/3861/3872/1832	8
GO:0006959	GO:0006959	humoral immune response	18/199	321/17381	3.2123064639271e-08	1.00958203151995e-06	7.16207476268058e-07	2597/3848/3263/117159/1191/718/2/735/2147/4057/2244/3512/5627/7448/2243/51297/4069/6280	18
GO:0019730	GO:0019730	antimicrobial humoral response	11/199	105/17381	3.27740638752076e-08	1.02032463007722e-06	7.2382838191124e-07	2597/117159/1191/2147/4057/2244/3512/2243/51297/4069/6280	11
GO:0030168	GO:0030168	platelet activation	13/199	158/17381	3.39498138114831e-08	1.04705033250368e-06	7.42787859485867e-07	60/348/2316/4627/7414/7094/10627/2147/2244/1192/2243/3043/2782	13
GO:0097237	GO:0097237	cellular response to toxic substance	11/199	108/17381	4.40467514528913e-08	1.34587296106057e-06	9.54775587049028e-07	213/348/5052/9588/3039/3040/128/2950/55937/3043/6280	11
GO:0006413	GO:0006413	translational initiation	14/199	192/17381	4.61416350969809e-08	1.39694858550493e-06	9.91009140083877e-07	6233/6129/6194/6230/4869/3921/6175/6181/1974/1973/6187/6207/6176/4736	14
GO:0043588	GO:0043588	skin development	20/199	411/17381	5.65934038386433e-08	1.6978021151593e-06	1.20443760896787e-06	3848/3858/25932/301/3857/3849/2317/3856/3852/3853/3868/3861/3872/1832/388697/3728/3860/1828/196374/388698	20
GO:0070613	GO:0070613	regulation of protein processing	13/199	166/17381	6.10789985988629e-08	1.81586212050673e-06	1.28819054418085e-06	2023/4627/1191/718/2934/2/7123/735/2147/7057/5345/5627/7448	13
GO:1903317	GO:1903317	regulation of protein maturation	13/199	168/17381	7.03702794676134e-08	2.07341002002789e-06	1.47089757082681e-06	2023/4627/1191/718/2934/2/7123/735/2147/7057/5345/5627/7448	13
GO:0051346	GO:0051346	negative regulation of hydrolase activity	20/199	424/17381	9.40320102487639e-08	2.74606755593735e-06	1.948087478279e-06	2597/301/718/2/335/462/4057/7531/7057/5176/5345/351/6906/3053/3697/5627/3698/7448/3700/3933	20
GO:1902749	GO:1902749	regulation of cell cycle G2/M phase transition	14/199	204/17381	9.84649459761888e-08	2.85030106773178e-06	2.02203176224417e-06	203068/3320/6233/5684/10383/4869/5693/5682/7531/5518/5694/5685/351/7532	14
GO:0019674	GO:0019674	NAD metabolic process	9/199	70/17381	1.00386911838984e-07	2.88066790494476e-06	2.0435742968412e-06	2597/2023/5315/3945/7167/5223/7415/3939/230	9
GO:0001895	GO:0001895	retina homeostasis	9/199	71/17381	1.13831304937343e-07	3.23830436459683e-06	2.29728513775546e-06	60/7018/3848/213/5052/4057/3512/3933/4069	9
GO:0035821	GO:0035821	modification of morphology or physiology of other organism	12/199	147/17381	1.26504768936606e-07	3.5680832264171e-06	2.53123352330196e-06	3312/2597/302/213/2040/348/117159/735/2147/4057/4069/6280	12
GO:0000956	GO:0000956	nuclear-transcribed mRNA catabolic process	14/199	209/17381	1.3293660558608e-07	3.68595820385925e-06	2.61485519788931e-06	6233/6129/6194/6230/3921/6175/6181/1974/1973/5518/6187/6207/6176/4736	14
GO:0045109	GO:0045109	intermediate filament organization	6/199	22/17381	1.33788149875804e-07	3.68595820385925e-06	2.61485519788931e-06	3857/3849/7431/3861/3872/1832	6
GO:0098869	GO:0098869	cellular oxidant detoxification	10/199	95/17381	1.340348437767e-07	3.68595820385925e-06	2.61485519788931e-06	213/348/5052/9588/3039/3040/2950/55937/3043/6280	10
GO:0006352	GO:0006352	DNA-templated transcription, initiation	15/199	243/17381	1.36690199357614e-07	3.72791452793493e-06	2.64461942906772e-06	8294/8359/8360/8361/8362/8363/8364/8365/8366/8367/8368/8370/121504/554313/10155	15
GO:0051764	GO:0051764	actin crosslink formation	5/199	12/17381	1.38828329160285e-07	3.75519251007328e-06	2.6639706993311e-06	2316/87/3936/5358/4082	5
GO:0006605	GO:0006605	protein targeting	19/199	396/17381	1.54043581375274e-07	4.13287657348295e-06	2.93190350858886e-06	3312/3320/6233/6129/2040/10971/6194/6230/1191/3921/6175/6181/7879/7531/6187/6207/6176/4736/7532	19
GO:0006734	GO:0006734	NADH metabolic process	7/199	37/17381	1.78600143190456e-07	4.75306832684277e-06	3.37187367109994e-06	2597/2023/5315/7167/5223/7415/230	7
GO:0034249	GO:0034249	negative regulation of cellular amide metabolic process	19/199	413/17381	2.9422896094435e-07	7.76764456893083e-06	5.51044386644407e-06	2597/8294/8359/8360/8361/8362/8363/8364/8365/8366/8367/8368/8370/121504/554313/348/1191/1660/10492	19
GO:0006735	GO:0006735	NADH regeneration	6/199	25/17381	3.08595836579758e-07	7.95598641182189e-06	5.64405543218242e-06	2597/2023/5315/7167/5223/230	6
GO:0061621	GO:0061621	canonical glycolysis	6/199	25/17381	3.08595836579758e-07	7.95598641182189e-06	5.64405543218242e-06	2597/2023/5315/7167/5223/230	6
GO:0061718	GO:0061718	glucose catabolic process to pyruvate	6/199	25/17381	3.08595836579758e-07	7.95598641182189e-06	5.64405543218242e-06	2597/2023/5315/7167/5223/230	6
GO:1900182	GO:1900182	positive regulation of protein localization to nucleus	11/199	131/17381	3.22241407245294e-07	8.24338483650753e-06	5.84793871655271e-06	3326/3630/6950/2316/4869/10575/10574/2147/351/10155/3728	11
GO:0010389	GO:0010389	regulation of G2/M transition of mitotic cell cycle	13/199	194/17381	3.76152458199716e-07	9.54848547737741e-06	6.7737900164872e-06	203068/3320/6233/5684/10383/5693/5682/7531/5518/5694/5685/351/7532	13
GO:0006612	GO:0006612	protein targeting to membrane	12/199	163/17381	3.90320846478637e-07	9.83250987312597e-06	6.97527973136592e-06	6233/6129/2040/6194/6230/3921/6175/6181/6187/6207/6176/4736	12
GO:0061615	GO:0061615	glycolytic process through fructose-6-phosphate	6/199	26/17381	3.97366128445589e-07	9.85946032985296e-06	6.99439865186379e-06	2597/2023/5315/7167/5223/230	6
GO:0061620	GO:0061620	glycolytic process through glucose-6-phosphate	6/199	26/17381	3.97366128445589e-07	9.85946032985296e-06	6.99439865186379e-06	2597/2023/5315/7167/5223/230	6
GO:0016485	GO:0016485	protein processing	16/199	306/17381	4.94234671324841e-07	1.21714508609849e-05	8.63454759643713e-06	2023/4627/1191/718/2934/2/7123/735/2147/2244/7057/5345/5627/7448/2243/350	16
GO:0072378	GO:0072378	blood coagulation, fibrin clot formation	6/199	27/17381	5.06049970000887e-07	1.23701103777995e-05	8.77547862208166e-06	2/462/2147/2244/2243/350	6
GO:0031638	GO:0031638	zymogen activation	7/199	43/17381	5.27456922220584e-07	1.27985870832936e-05	9.07944423388992e-06	2023/7123/2244/7057/5345/2243/350	7
GO:0019362	GO:0019362	pyridine nucleotide metabolic process	12/199	169/17381	5.75952446965671e-07	1.37727759057008e-05	9.77054341763274e-06	2597/2023/5315/3945/7167/7086/5223/3630/7415/3939/5226/230	12
GO:0046496	GO:0046496	nicotinamide nucleotide metabolic process	12/199	169/17381	5.75952446965671e-07	1.37727759057008e-05	9.77054341763274e-06	2597/2023/5315/3945/7167/7086/5223/3630/7415/3939/5226/230	12
GO:0001906	GO:0001906	cell killing	11/199	139/17381	5.85994522033096e-07	1.39121001633757e-05	9.8693814237153e-06	3326/2597/203068/213/5052/117159/10383/735/2147/4057/4069	11
GO:0045862	GO:0045862	positive regulation of proteolysis	18/199	393/17381	6.53772105002108e-07	1.54103424750497e-05	1.09322493347721e-05	2023/6233/348/5684/4627/7415/1191/718/2934/5693/7123/5682/5694/5685/2335/351/5118/6280	18
GO:0072524	GO:0072524	pyridine-containing compound metabolic process	12/199	174/17381	7.86683134051627e-07	1.84117329246125e-05	1.3061465398513e-05	2597/2023/5315/3945/7167/7086/5223/3630/7415/3939/5226/230	12
GO:0007044	GO:0007044	cell-substrate junction assembly	9/199	89/17381	8.13632150592663e-07	1.89083527954633e-05	1.34137724456492e-05	87/7094/2335/7057/6422/5339/3852/23603/3861	9
GO:0019083	GO:0019083	viral transcription	12/199	177/17381	9.43681128684415e-07	2.17772568157942e-05	1.54490013264199e-05	6233/6129/6194/6230/3921/1660/6175/6181/6187/6207/6176/4736	12
GO:0072376	GO:0072376	protein activation cascade	12/199	178/17381	1.00186605780048e-06	2.29594304912611e-05	1.62876470215517e-05	3848/1191/718/2/735/462/2147/2244/5627/7448/2243/350	12
GO:0002526	GO:0002526	acute inflammatory response	13/199	212/17381	1.03210128750591e-06	2.33995198926022e-05	1.65998507946244e-05	3630/1191/718/2/735/462/2147/2950/2335/5345/5627/7448/3700	13
GO:0034375	GO:0034375	high-density lipoprotein particle remodeling	5/199	17/17381	1.03525148615755e-06	2.33995198926022e-05	1.65998507946244e-05	213/348/335/5360/55937	5
GO:0031647	GO:0031647	regulation of protein stability	14/199	248/17381	1.06065423473003e-06	2.38106052694497e-05	1.6891478825919e-05	7018/3312/3326/2597/3320/6950/2316/4869/1191/10575/10574/2934/335/1828	14
GO:0006007	GO:0006007	glucose catabolic process	6/199	31/17381	1.21162881424379e-06	2.70160478851656e-05	1.91654515140697e-05	2597/2023/5315/7167/5223/230	6
GO:0008544	GO:0008544	epidermis development	19/199	455/17381	1.26651023519654e-06	2.8050226685561e-05	1.98991081813996e-05	3848/3858/25932/301/3857/3849/2317/3856/3852/3853/3868/3861/3872/1832/388697/3728/3860/1828/196374	19
GO:0006733	GO:0006733	oxidoreduction coenzyme metabolic process	12/199	186/17381	1.59419305755507e-06	3.50722472662114e-05	2.48805990175612e-05	2597/2023/5315/3945/7167/7086/5223/3630/7415/3939/5226/230	12
GO:0044839	GO:0044839	cell cycle G2/M phase transition	14/199	257/17381	1.6182091651592e-06	3.5138836238098e-05	2.4927837892673e-05	203068/3320/6233/5684/10383/4869/5693/5682/7531/5518/5694/5685/351/7532	14
GO:0050821	GO:0050821	protein stabilization	11/199	154/17381	1.62296081343909e-06	3.5138836238098e-05	2.4927837892673e-05	3326/2597/3320/6950/2316/4869/1191/10575/10574/335/1828	11
GO:0030198	GO:0030198	extracellular matrix organization	16/199	335/17381	1.63051566671797e-06	3.5138836238098e-05	2.4927837892673e-05	302/1462/682/2/2244/6624/3936/2335/7057/5345/351/1291/4237/2247/7448/2243	16
GO:0051702	GO:0051702	interaction with symbiont	8/199	72/17381	1.6398123577779e-06	3.5138836238098e-05	2.4927837892673e-05	3312/2597/302/2040/348/2147/4057/2335	8
GO:0043062	GO:0043062	extracellular structure organization	16/199	336/17381	1.69499539358605e-06	3.60869987021547e-05	2.5600473720444e-05	302/1462/682/2/2244/6624/3936/2335/7057/5345/351/1291/4237/2247/7448/2243	16
GO:1900180	GO:1900180	regulation of protein localization to nucleus	13/199	222/17381	1.7301301504257e-06	3.65989070282359e-05	2.59636265488985e-05	3326/5052/3630/6950/2316/4869/10575/10574/4000/2147/351/10155/3728	13
GO:0001666	GO:0001666	response to hypoxia	16/199	341/17381	2.05318164278325e-06	4.31560472686926e-05	3.06153266748237e-05	2023/5315/6233/5684/81/5693/3939/5682/4000/5694/5685/7057/8614/6422/6781/2782	16
GO:0019080	GO:0019080	viral gene expression	12/199	191/17381	2.10552368831679e-06	4.39761276673759e-05	3.11970998188976e-05	6233/6129/6194/6230/3921/1660/6175/6181/6187/6207/6176/4736	12
GO:0035195	GO:0035195	gene silencing by miRNA	15/199	304/17381	2.33783075508994e-06	4.8521015671678e-05	3.44212883106258e-05	8294/8359/8360/8361/8362/8363/8364/8365/8366/8367/8368/8370/121504/554313/1660	15
GO:0071456	GO:0071456	cellular response to hypoxia	12/199	194/17381	2.47753617460175e-06	5.10991836011612e-05	3.62502661336467e-05	2023/6233/5684/5693/5682/4000/5694/5685/8614/6422/6781/2782	12
GO:0036293	GO:0036293	response to decreased oxygen levels	16/199	349/17381	2.76954966205803e-06	5.67671669862827e-05	4.02711895940965e-05	2023/5315/6233/5684/81/5693/3939/5682/4000/5694/5685/7057/8614/6422/6781/2782	16
GO:0051017	GO:0051017	actin filament bundle assembly	10/199	132/17381	2.86957261876193e-06	5.84542570488542e-05	4.1468027967034e-05	81/87/335/6624/3936/5358/5345/118/6422/4082	10
GO:0045216	GO:0045216	cell-cell junction organization	13/199	233/17381	2.95744075459442e-06	5.98052347467579e-05	4.24264249048771e-05	81/87/7414/7094/6624/7057/10015/118/6422/23603/1832/3728/1828	13
GO:0035194	GO:0035194	posttranscriptional gene silencing by RNA	15/199	310/17381	2.97213893892979e-06	5.98052347467579e-05	4.24264249048771e-05	8294/8359/8360/8361/8362/8363/8364/8365/8366/8367/8368/8370/121504/554313/1660	15
GO:0051817	GO:0051817	modification of morphology or physiology of other organism involved in symbiotic interaction	9/199	104/17381	3.03411674565619e-06	6.06823349131239e-05	4.30486484359769e-05	3312/2597/302/213/2040/348/735/2147/4057	9
GO:0007015	GO:0007015	actin filament organization	16/199	352/17381	3.09142488517351e-06	6.10929863546382e-05	4.33399686292553e-05	2316/81/87/7171/2934/335/829/10487/6624/3936/5358/5345/10096/118/6422/4082	16
GO:0016441	GO:0016441	posttranscriptional gene silencing	15/199	311/17381	3.09167537006805e-06	6.10929863546382e-05	4.33399686292553e-05	8294/8359/8360/8361/8362/8363/8364/8365/8366/8367/8368/8370/121504/554313/1660	15
GO:0051918	GO:0051918	negative regulation of fibrinolysis	4/199	10/17381	3.31765834065473e-06	6.51682888342893e-05	4.62310285063667e-05	2147/7057/5345/350	4
GO:0006090	GO:0006090	pyruvate metabolic process	10/199	135/17381	3.51546317919324e-06	6.86451390019982e-05	4.86975403956759e-05	2597/2023/5315/3945/7167/5223/3630/682/3939/230	10
GO:0036294	GO:0036294	cellular response to decreased oxygen levels	12/199	201/17381	3.57954931406225e-06	6.90649098658157e-05	4.89953299973123e-05	2023/6233/5684/5693/5682/4000/5694/5685/8614/6422/6781/2782	12
GO:0017148	GO:0017148	negative regulation of translation	17/199	399/17381	3.59974681724858e-06	6.90649098658157e-05	4.89953299973123e-05	2597/8294/8359/8360/8361/8362/8363/8364/8365/8366/8367/8368/8370/121504/554313/1660/10492	17
GO:0042176	GO:0042176	regulation of protein catabolic process	17/199	399/17381	3.59974681724858e-06	6.90649098658157e-05	4.89953299973123e-05	3326/1915/302/6233/348/4478/3630/5684/2316/7415/1191/5693/5682/7879/5694/5685/337867	17
GO:0051651	GO:0051651	maintenance of location in cell	8/199	80/17381	3.67291237423727e-06	7.00613343062601e-05	4.97022033483644e-05	213/348/2934/7094/2317/2512/2495/3728	8
GO:0061572	GO:0061572	actin filament bundle organization	10/199	136/17381	3.7571222101001e-06	7.12557660536226e-05	5.05495450409112e-05	81/87/335/6624/3936/5358/5345/118/6422/4082	10
GO:0010954	GO:0010954	positive regulation of protein processing	5/199	22/17381	4.2051163106974e-06	7.88459308255762e-05	5.5934082984396e-05	2023/4627/718/2934/7123	5
GO:0042744	GO:0042744	hydrogen peroxide catabolic process	5/199	22/17381	4.2051163106974e-06	7.88459308255762e-05	5.5934082984396e-05	5052/9588/3039/3040/3043	5
GO:0031640	GO:0031640	killing of cells of other organism	7/199	58/17381	4.25701708530498e-06	7.89222268623957e-05	5.59882081473582e-05	2597/213/117159/735/2147/4057/4069	7
GO:0044364	GO:0044364	disruption of cells of other organism	7/199	58/17381	4.25701708530498e-06	7.89222268623957e-05	5.59882081473582e-05	2597/213/117159/735/2147/4057/4069	7
GO:0051604	GO:0051604	protein maturation	16/199	364/17381	4.74212794283982e-06	8.74247050914603e-05	6.2019950278599e-05	2023/4627/1191/718/2934/2/7123/735/2147/2244/7057/5345/5627/7448/2243/350	16
GO:0018149	GO:0018149	peptide cross-linking	7/199	59/17381	4.78363778991073e-06	8.77000261483635e-05	6.2215265758839e-05	3848/3858/301/3849/2335/7057/1832	7
GO:0007584	GO:0007584	response to nutrient	11/199	173/17381	5.03431182405639e-06	9.17857956872159e-05	6.51137510712498e-05	5315/1938/2934/3485/335/462/3939/2950/8614/6422/6781	11
GO:0000086	GO:0000086	G2/M transition of mitotic cell cycle	13/199	248/17381	5.85150341642044e-06	0.000106098688319711	7.52674586357378e-05	203068/3320/6233/5684/10383/5693/5682/7531/5518/5694/5685/351/7532	13
GO:0070482	GO:0070482	response to oxygen levels	16/199	371/17381	6.03519746619093e-06	0.000108831429718197	7.72060924061468e-05	2023/5315/6233/5684/81/5693/3939/5682/4000/5694/5685/7057/8614/6422/6781/2782	16
GO:0051271	GO:0051271	negative regulation of cellular component movement	14/199	290/17381	6.58297063568312e-06	0.000118064147270404	8.37558735340919e-05	348/25932/81/87/7414/2950/7057/5176/2247/6422/6781/23603/350/3868	14
GO:1903319	GO:1903319	positive regulation of protein maturation	5/199	24/17381	6.66198629275858e-06	0.000118835431168126	8.43030299578667e-05	2023/4627/718/2934/7123	5
GO:0031047	GO:0031047	gene silencing by RNA	15/199	334/17381	7.33653214533463e-06	0.000130164279997873	9.23398273413935e-05	8294/8359/8360/8361/8362/8363/8364/8365/8366/8367/8368/8370/121504/554313/1660	15
GO:0010755	GO:0010755	regulation of plasminogen activation	4/199	12/17381	7.68071530544544e-06	0.000134821066531755	9.56433977564986e-05	2023/7123/7057/5345	4
GO:0061684	GO:0061684	chaperone-mediated autophagy	4/199	12/17381	7.68071530544544e-06	0.000134821066531755	9.56433977564986e-05	3312/1915/3320/1191	4
GO:0071453	GO:0071453	cellular response to oxygen levels	12/199	217/17381	7.84736473524316e-06	0.000137017479504246	9.72015548380997e-05	2023/6233/5684/5693/5682/4000/5694/5685/8614/6422/6781/2782	12
GO:0043903	GO:0043903	regulation of symbiosis, encompassing mutualism through parasitism	12/199	219/17381	8.61272782180356e-06	0.000149589483220799	0.000106120258591087	3312/2597/302/5478/2040/348/1660/2934/7879/4057/10155/51297	12
GO:0046364	GO:0046364	monosaccharide biosynthetic process	8/199	90/17381	8.90843904772303e-06	0.000153915439044429	0.000109189134428967	2597/2023/7167/7086/5223/3630/5226/230	8
GO:0050727	GO:0050727	regulation of inflammatory response	16/199	385/17381	9.60480519648031e-06	0.000165082589314505	0.00011711122125533	3848/348/3630/301/1191/718/1660/2/335/735/2147/2950/5176/5627/7448/6280	16
GO:0006898	GO:0006898	receptor-mediated endocytosis	15/199	343/17381	1.00763575941964e-05	0.000171401959076537	0.000121594244652701	7018/3263/3320/302/213/348/1213/3959/335/3039/3040/10487/3512/7448/3043	15
GO:0048871	GO:0048871	multicellular organismal homeostasis	15/199	343/17381	1.00763575941964e-05	0.000171401959076537	0.000121594244652701	60/7018/3848/213/5052/7879/4057/3512/118/3868/3933/388697/51297/4069/388698	15
GO:0051235	GO:0051235	maintenance of location	14/199	302/17381	1.04343413470232e-05	0.000176581161257315	0.000125268421893547	213/348/2316/718/2934/7094/2317/2512/2495/335/2147/2247/3728/6280	14
GO:2000379	GO:2000379	positive regulation of reactive oxygen species metabolic process	8/199	92/17381	1.04906125434069e-05	0.000176627660169607	0.000125301408681724	3326/3320/3630/1191/2147/2950/7057/3043	8
GO:0051851	GO:0051851	modification by host of symbiont morphology or physiology	7/199	68/17381	1.24622761887387e-05	0.000208758941232678	0.000148095657193453	3312/2597/302/2040/348/2147/4057	7
GO:0006457	GO:0006457	protein folding	12/199	231/17381	1.47342724570781e-05	0.000243665314685461	0.000172858583687549	3312/3326/3320/5478/6233/6950/7415/1191/10575/10574/3313/2782	12
GO:0034367	GO:0034367	macromolecular complex remodeling	5/199	28/17381	1.4841432803569e-05	0.000243665314685461	0.000172858583687549	213/348/335/5360/55937	5
GO:0034368	GO:0034368	protein-lipid complex remodeling	5/199	28/17381	1.4841432803569e-05	0.000243665314685461	0.000172858583687549	213/348/335/5360/55937	5
GO:0034369	GO:0034369	plasma lipoprotein particle remodeling	5/199	28/17381	1.4841432803569e-05	0.000243665314685461	0.000172858583687549	213/348/335/5360/55937	5
GO:0044764	GO:0044764	multi-organism cellular process	6/199	47/17381	1.51738573544403e-05	0.000246776443026989	0.000175065648896977	5478/213/735/2147/4057/51297	6
GO:0051917	GO:0051917	regulation of fibrinolysis	4/199	14/17381	1.52552710234866e-05	0.000246776443026989	0.000175065648896977	2147/7057/5345/350	4
GO:0071801	GO:0071801	regulation of podosome assembly	4/199	14/17381	1.52552710234866e-05	0.000246776443026989	0.000175065648896977	4478/2934/6624/3936	4
GO:0019058	GO:0019058	viral life cycle	14/199	313/17381	1.55956988284842e-05	0.00025105271284877	0.000178099276993832	3312/3326/5478/6233/2040/348/7415/3921/2934/7879/4057/10015/10155/6510	14
GO:1903829	GO:1903829	positive regulation of cellular protein localization	16/199	404/17381	1.74254263132067e-05	0.000279145178803797	0.000198028350130668	3326/2040/4478/10971/3630/6950/2316/4869/10575/10574/2147/7531/351/10155/7532/3728	16
GO:0006096	GO:0006096	glycolytic process	8/199	99/17381	1.80220670548322e-05	0.00028730831536689	0.000203819359928537	2597/2023/5315/7167/5223/3630/3939/230	8
GO:1900024	GO:1900024	regulation of substrate adhesion-dependent cell spreading	6/199	49/17381	1.9389246564139e-05	0.000306303173911231	0.00021729450040784	2316/81/335/2244/2243/23603	6
GO:0006757	GO:0006757	ATP generation from ADP	8/199	100/17381	1.93992010143779e-05	0.000306303173911231	0.00021729450040784	2597/2023/5315/7167/5223/3630/3939/230	8
GO:0015671	GO:0015671	oxygen transport	4/199	15/17381	2.06165114388502e-05	0.000322438330560217	0.000228740940084824	3039/3040/3046/3043	4
GO:1990000	GO:1990000	amyloid fibril formation	4/199	15/17381	2.06165114388502e-05	0.000322438330560217	0.000228740940084824	348/1191/2934/351	4
GO:0010633	GO:0010633	negative regulation of epithelial cell migration	7/199	74/17381	2.18328131918772e-05	0.000339850394024503	0.000241093230083092	348/7057/5176/2247/6781/23603/350	7
GO:0046916	GO:0046916	cellular transition metal ion homeostasis	8/199	102/17381	2.24197070241361e-05	0.000347347573613376	0.000246411803418229	7018/3263/6233/2512/2495/4057/351/6280	8
GO:0019320	GO:0019320	hexose catabolic process	6/199	51/17381	2.45010156821692e-05	0.000377819400706348	0.000268028818874296	2597/2023/5315/7167/5223/230	6
GO:1903362	GO:1903362	regulation of cellular protein catabolic process	13/199	285/17381	2.57290938702933e-05	0.00039491167335799	0.000280154246107869	3326/302/6233/348/4478/5684/7415/1191/5693/5682/5694/5685/337867	13
GO:0051883	GO:0051883	killing of cells in other organism involved in symbiotic interaction	4/199	16/17381	2.7242811333199e-05	0.00041620961759054	0.000295263218348122	2597/213/735/2147	4
GO:0046031	GO:0046031	ADP metabolic process	8/199	105/17381	2.76840279958303e-05	0.000421001347402027	0.000298662518858727	2597/2023/5315/7167/5223/3630/3939/230	8
GO:0001894	GO:0001894	tissue homeostasis	11/199	208/17381	2.85400314680795e-05	0.000432027999287442	0.000306484934741713	60/7018/3848/213/5052/7879/4057/3512/118/3933/4069	11
GO:0051701	GO:0051701	interaction with host	11/199	209/17381	2.98283992171971e-05	0.00044946902930023	0.000318857773895921	2597/5478/6233/213/6950/3921/2934/735/7879/10155/6510	11
GO:0001738	GO:0001738	morphogenesis of a polarized epithelium	9/199	138/17381	3.02998941409911e-05	0.000454498412114867	0.000322425667796958	6233/4478/5684/1213/5693/5682/5694/5685/6422	9
GO:0072593	GO:0072593	reactive oxygen species metabolic process	12/199	251/17381	3.34873281292811e-05	0.000500037026364831	0.00035473121104797	3326/3320/5052/3630/1191/9588/3039/3040/2147/2950/7057/3043	12
GO:2000257	GO:2000257	regulation of protein activation cascade	8/199	108/17381	3.39461976630149e-05	0.000504605640936708	0.000357972231401352	1191/718/2/735/462/2147/5627/7448	8
GO:0016458	GO:0016458	gene silencing	16/199	429/17381	3.60963805698303e-05	0.000534161685562511	0.000378939581719625	8294/8359/8360/8361/8362/8363/8364/8365/8366/8367/8368/8370/121504/554313/1660/10155	16
GO:2001233	GO:2001233	regulation of apoptotic signaling pathway	15/199	383/17381	3.65120077432772e-05	0.000537900114075066	0.000381591659873349	2023/10971/3630/1191/2934/4000/2244/7531/5518/2950/7057/6422/2243/7532/6280	15
GO:0090303	GO:0090303	positive regulation of wound healing	6/199	55/17381	3.79692073910261e-05	0.000556881708401716	0.00039505739058546	301/2147/7057/5345/7448/350	6
GO:0060071	GO:0060071	Wnt signaling pathway, planar cell polarity pathway	8/199	110/17381	3.87463366016064e-05	0.000565765091970359	0.000401359350731126	6233/5684/1213/5693/5682/5694/5685/6422	8
GO:0040029	GO:0040029	regulation of gene expression, epigenetic	17/199	484/17381	4.35757087959767e-05	0.000633479467078075	0.000449396598016472	60/8294/8359/8360/8361/8362/8363/8364/8365/8366/8367/8368/8370/121504/554313/1660/10155	17
GO:0090175	GO:0090175	regulation of establishment of planar polarity	8/199	112/17381	4.4100611675852e-05	0.000638298326887332	0.000452815144815766	6233/5684/1213/5693/5682/5694/5685/6422	8
GO:0051818	GO:0051818	disruption of cells of other organism involved in symbiotic interaction	4/199	18/17381	4.4988547849842e-05	0.000648306584735715	0.000459915101898638	2597/213/735/2147	4
GO:0030336	GO:0030336	negative regulation of cell migration	12/199	259/17381	4.54447994999562e-05	0.000652034079781981	0.000462559423743262	348/25932/7414/2950/7057/5176/2247/6422/6781/23603/350/3868	12
GO:0010596	GO:0010596	negative regulation of endothelial cell migration	6/199	57/17381	4.6634882390473e-05	0.000666212605578186	0.000472617810145418	348/7057/5176/2247/6781/350	6
GO:0007163	GO:0007163	establishment or maintenance of cell polarity	10/199	182/17381	4.79397542015497e-05	0.000681901676142732	0.000483747791943042	4478/25932/4627/2934/4000/10487/6624/10096/10015/5908	10
GO:0040013	GO:0040013	negative regulation of locomotion	13/199	303/17381	4.84777936324618e-05	0.000686595360459759	0.000487077538010369	348/25932/7414/2950/7057/5176/10155/2247/6422/6781/23603/350/3868	13
GO:0034446	GO:0034446	substrate adhesion-dependent cell spreading	7/199	84/17381	4.9902861323453e-05	0.000703758300715363	0.000499253097540978	2316/81/335/2244/2335/2243/23603	7
GO:0009636	GO:0009636	response to toxic substance	11/199	222/17381	5.1744734885635e-05	0.000726628192011045	0.00051547722457179	213/348/5052/9588/3039/3040/128/2950/55937/3043/6280	11
GO:0006098	GO:0006098	pentose-phosphate shunt	4/199	19/17381	5.64763122413964e-05	0.000779798453542293	0.0005531967338686	7167/7086/5223/5226	4
GO:0007597	GO:0007597	blood coagulation, intrinsic pathway	4/199	19/17381	5.64763122413964e-05	0.000779798453542293	0.0005531967338686	2/462/2147/350	4
GO:0015669	GO:0015669	gas transport	4/199	19/17381	5.64763122413964e-05	0.000779798453542293	0.0005531967338686	3039/3040/3046/3043	4
GO:0043691	GO:0043691	reverse cholesterol transport	4/199	19/17381	5.64763122413964e-05	0.000779798453542293	0.0005531967338686	348/1191/335/55937	4
GO:0002673	GO:0002673	regulation of acute inflammatory response	9/199	150/17381	5.82984696943306e-05	0.000801603958297045	0.000568665774562242	3630/1191/718/2/735/2147/2950/5627/7448	9
GO:0006165	GO:0006165	nucleoside diphosphate phosphorylation	8/199	117/17381	6.02429912355635e-05	0.000824904029366637	0.000585195075378438	2597/2023/5315/7167/5223/3630/3939/230	8
GO:0030212	GO:0030212	hyaluronan metabolic process	5/199	37/17381	6.05456288479957e-05	0.000825622211563578	0.00058570456093059	1213/3697/3698/2247/3700	5
GO:0035567	GO:0035567	non-canonical Wnt signaling pathway	9/199	151/17381	6.13884897844979e-05	0.000830254165118209	0.000588990514584656	6233/5684/1213/5693/5682/5694/5685/6422/2782	9
GO:0043488	GO:0043488	regulation of mRNA stability	9/199	151/17381	6.13884897844979e-05	0.000830254165118209	0.000588990514584656	3312/6233/5684/1660/5693/5682/5694/5685/10492	9
GO:0090130	GO:0090130	tissue migration	12/199	269/17381	6.54609948556354e-05	0.000881719522545293	0.00062550054805127	348/4627/3849/59/335/7057/5176/2247/6781/23603/350/3868	12
GO:0010810	GO:0010810	regulation of cell-substrate adhesion	10/199	189/17381	6.58765330721279e-05	0.000883709589991959	0.000626912321576433	2316/81/335/2244/2335/7057/7448/6422/2243/23603	10
GO:0046824	GO:0046824	positive regulation of nucleocytoplasmic transport	8/199	119/17381	6.79468343063169e-05	0.000907791713404234	0.00064399641805774	3326/2316/1660/2147/7531/351/10155/3728	8
GO:0006521	GO:0006521	regulation of cellular amino acid metabolic process	6/199	61/17381	6.87002329469632e-05	0.000910485014959753	0.000645907072813554	3630/5684/5693/5682/5694/5685	6
GO:0046365	GO:0046365	monosaccharide catabolic process	6/199	61/17381	6.87002329469632e-05	0.000910485014959753	0.000645907072813554	2597/2023/5315/7167/5223/230	6
GO:0061436	GO:0061436	establishment of skin barrier	4/199	20/17381	6.99648164995696e-05	0.000923535577794318	0.000655165271137022	3848/3868/388697/388698	4
GO:0097006	GO:0097006	regulation of plasma lipoprotein particle levels	7/199	89/17381	7.23467694585067e-05	0.000951172666187539	0.000674771294928576	302/213/348/1213/335/5360/55937	7
GO:0009135	GO:0009135	purine nucleoside diphosphate metabolic process	8/199	121/17381	7.64522849740775e-05	0.000997203717053185	0.000707426177584141	2597/2023/5315/7167/5223/3630/3939/230	8
GO:0009179	GO:0009179	purine ribonucleoside diphosphate metabolic process	8/199	121/17381	7.64522849740775e-05	0.000997203717053185	0.000707426177584141	2597/2023/5315/7167/5223/3630/3939/230	8
GO:2000146	GO:2000146	negative regulation of cell motility	12/199	274/17381	7.80519929071478e-05	0.00101406132517161	0.000719385131477401	348/25932/7414/2950/7057/5176/2247/6422/6781/23603/350/3868	12
GO:0001736	GO:0001736	establishment of planar polarity	8/199	122/17381	8.10254841803668e-05	0.00104446913201254	0.000740956730333618	6233/5684/1213/5693/5682/5694/5685/6422	8
GO:0007164	GO:0007164	establishment of tissue polarity	8/199	122/17381	8.10254841803668e-05	0.00104446913201254	0.000740956730333618	6233/5684/1213/5693/5682/5694/5685/6422	8
GO:0035966	GO:0035966	response to topologically incorrect protein	10/199	194/17381	8.19359641567815e-05	0.00105209603781081	0.000746367332724481	3312/3326/3320/7415/1191/7094/4000/7057/118/8614	10
GO:0090066	GO:0090066	regulation of anatomical structure size	16/199	460/17381	8.24046540391809e-05	0.00105401301678022	0.000747727256561152	3326/348/4478/3630/4869/1808/2934/59/829/2244/2335/5345/10096/118/2243/3043	16
GO:2000060	GO:2000060	positive regulation of protein ubiquitination involved in ubiquitin-dependent protein catabolic process	7/199	91/17381	8.33657167663095e-05	0.00106218866922325	0.000753527145248008	6233/5684/1191/5693/5682/5694/5685	7
GO:0016051	GO:0016051	carbohydrate biosynthetic process	10/199	195/17381	8.55176628001699e-05	0.00107687107255937	0.000763942987359499	2597/2023/6233/7167/7086/5223/3630/1213/5226/230	10
GO:0009185	GO:0009185	ribonucleoside diphosphate metabolic process	8/199	123/17381	8.58233612373071e-05	0.00107687107255937	0.000763942987359499	2597/2023/5315/7167/5223/3630/3939/230	8
GO:0034332	GO:0034332	adherens junction organization	8/199	123/17381	8.58233612373071e-05	0.00107687107255937	0.000763942987359499	87/7414/7057/118/6422/23603/1832/3728	8
GO:0046939	GO:0046939	nucleotide phosphorylation	8/199	123/17381	8.58233612373071e-05	0.00107687107255937	0.000763942987359499	2597/2023/5315/7167/5223/3630/3939/230	8
GO:1903036	GO:1903036	positive regulation of response to wounding	6/199	64/17381	9.01630395756165e-05	0.00112703799469521	0.000799531897991113	301/2147/7057/5345/7448/350	6
GO:0071356	GO:0071356	cellular response to tumor necrosis factor	12/199	279/17381	9.26788739906637e-05	0.00115411427988374	0.000818740082443838	6233/5684/1660/3856/5693/335/5682/5694/5685/2950/7057/6422	12
GO:0051348	GO:0051348	negative regulation of transferase activity	14/199	369/17381	9.3457200808137e-05	0.00115943143859719	0.000822512127413125	6233/348/5684/4869/5693/5682/1974/5518/5694/5685/2950/6422/23603/7532	14
GO:1901990	GO:1901990	regulation of mitotic cell cycle phase transition	15/199	417/17381	9.52458286418926e-05	0.0011771956348998	0.000835114223928914	203068/3320/6233/301/5684/10383/4869/5693/5682/7531/5518/5694/5685/351/7532	15
GO:0043487	GO:0043487	regulation of RNA stability	9/199	160/17381	9.59633747301511e-05	0.00117925993030535	0.000836578655502102	3312/6233/5684/1660/5693/5682/5694/5685/10492	9
GO:0002920	GO:0002920	regulation of humoral immune response	8/199	125/17381	9.61275518945873e-05	0.00117925993030535	0.000836578655502102	3263/1191/718/2/735/2147/5627/7448	8
GO:0006879	GO:0006879	cellular iron ion homeostasis	6/199	65/17381	9.83952971356916e-05	0.00120260918721401	0.000853142849238901	7018/3263/6233/2512/2495/4057	6
GO:0038061	GO:0038061	NIK/NF-kappaB signaling	8/199	126/17381	0.000101651624690943	0.00123327338779453	0.000874896336349296	6233/5684/81/5693/5682/5694/5685/351	8
GO:0090263	GO:0090263	positive regulation of canonical Wnt signaling pathway	8/199	126/17381	0.000101651624690943	0.00123327338779453	0.000874896336349296	6233/5684/5693/5682/5694/5685/6422/3728	8
GO:0033561	GO:0033561	regulation of water loss via skin	4/199	22/17381	0.000103755469416827	0.00124960966815886	0.000886485455178725	3848/3868/388697/388698	4
GO:0071800	GO:0071800	podosome assembly	4/199	22/17381	0.000103755469416827	0.00124960966815886	0.000886485455178725	4478/2934/6624/3936	4
GO:0045088	GO:0045088	regulation of innate immune response	15/199	422/17381	0.000108671973163099	0.00130406367795718	0.000925115668190359	3326/3263/6233/3630/5684/1660/5693/2/5682/4057/2244/5694/5685/2243/6280	15
GO:0007043	GO:0007043	cell-cell junction assembly	7/199	95/17381	0.00010951679473891	0.00130943993709567	0.000928929639585571	81/7414/7094/6624/10015/3728/1828	7
GO:0045429	GO:0045429	positive regulation of nitric oxide biosynthetic process	5/199	42/17381	0.000112802713264691	0.00133902501357367	0.000949917585386874	3326/3320/3630/1191/3043	5
GO:1904407	GO:1904407	positive regulation of nitric oxide metabolic process	5/199	42/17381	0.000112802713264691	0.00133902501357367	0.000949917585386874	3326/3320/3630/1191/3043	5
GO:1903364	GO:1903364	positive regulation of cellular protein catabolic process	10/199	202/17381	0.000114511038341552	0.00135443163629792	0.000960847195893646	6233/348/4478/5684/7415/1191/5693/5682/5694/5685	10
GO:0055076	GO:0055076	transition metal ion homeostasis	8/199	129/17381	0.000119823075223077	0.00141097223422681	0.00100095765515803	7018/3263/6233/2512/2495/4057/351/6280	8
GO:0006979	GO:0006979	response to oxidative stress	15/199	426/17381	0.000120573990924837	0.00141097223422681	0.00100095765515803	3848/348/5052/3630/1938/301/5693/9588/3039/3040/3939/2950/351/8614/3043	15
GO:0031667	GO:0031667	response to nutrient levels	15/199	426/17381	0.000120573990924837	0.00141097223422681	0.00100095765515803	3312/5315/213/348/1938/2934/3485/335/462/3939/2950/8614/11167/6422/6781	15
GO:0044788	GO:0044788	modulation by host of viral process	4/199	23/17381	0.000124478009955041	0.00145151036343334	0.00102971580487264	3312/2040/348/4057	4
GO:0030048	GO:0030048	actin filament-based movement	8/199	130/17381	0.000126445571996357	0.00146926192812668	0.00104230894039992	2316/4627/81/7171/7431/6781/1832/3728	8
GO:0090090	GO:0090090	negative regulation of canonical Wnt signaling pathway	9/199	168/17381	0.000139185937342946	0.00161162664291832	0.00114330387682627	6233/348/5684/5693/3485/5682/5694/5685/6422	9
GO:0001649	GO:0001649	osteoblast differentiation	10/199	207/17381	0.000139976172911098	0.00161510968743574	0.00114577478304851	1462/2194/7171/1213/1660/4057/1192/10492/1291/6422	10
GO:0019731	GO:0019731	antibacterial humoral response	5/199	44/17381	0.000141365530705023	0.00161981337266173	0.00114911162385955	4057/2244/3512/2243/51297	5
GO:0042743	GO:0042743	hydrogen peroxide metabolic process	5/199	44/17381	0.000141365530705023	0.00161981337266173	0.00114911162385955	5052/9588/3039/3040/3043	5
GO:0032970	GO:0032970	regulation of actin filament-based process	13/199	338/17381	0.000145606937859788	0.00166263977486955	0.00117949309706854	2316/4627/2934/335/829/6624/5345/10096/118/6422/6781/1832/3728	13
GO:0019682	GO:0019682	glyceraldehyde-3-phosphate metabolic process	4/199	24/17381	0.000148041214687497	0.00168460692575428	0.0011950768111252	7167/7086/5223/5226	4
GO:0071827	GO:0071827	plasma lipoprotein particle organization	5/199	45/17381	0.000157569824957733	0.0017868743036444	0.00126762630025682	213/348/335/5360/55937	5
GO:0051436	GO:0051436	negative regulation of ubiquitin-protein ligase activity involved in mitotic cell cycle	6/199	71/17381	0.000161184367730957	0.00182160415586355	0.00129226400084228	6233/5684/5693/5682/5694/5685	6
GO:0032388	GO:0032388	positive regulation of intracellular transport	13/199	342/17381	0.000163497508448953	0.00183307202606844	0.00130039942136402	3326/302/2040/4478/10971/2316/1660/2147/7531/351/10155/7532/3728	13
GO:0033209	GO:0033209	tumor necrosis factor-mediated signaling pathway	9/199	172/17381	0.000166263956639463	0.00183307202606844	0.00130039942136402	6233/5684/3856/5693/335/5682/5694/5685/2950	9
GO:0061013	GO:0061013	regulation of mRNA catabolic process	9/199	172/17381	0.000166263956639463	0.00183307202606844	0.00130039942136402	3312/6233/5684/1660/5693/5682/5694/5685/10492	9
GO:0034612	GO:0034612	response to tumor necrosis factor	12/199	297/17381	0.00016655845773376	0.00183307202606844	0.00130039942136402	6233/5684/1660/3856/5693/335/5682/5694/5685/2950/7057/6422	12
GO:0007016	GO:0007016	cytoskeletal anchoring at plasma membrane	3/199	10/17381	0.000167198387832303	0.00183307202606844	0.00130039942136402	7094/2317/3728	3
GO:0051639	GO:0051639	actin filament network formation	3/199	10/17381	0.000167198387832303	0.00183307202606844	0.00130039942136402	87/3936/5358	3
GO:0070203	GO:0070203	regulation of establishment of protein localization to telomere	3/199	10/17381	0.000167198387832303	0.00183307202606844	0.00130039942136402	6950/10575/10574	3
GO:0071803	GO:0071803	positive regulation of podosome assembly	3/199	10/17381	0.000167198387832303	0.00183307202606844	0.00130039942136402	4478/6624/3936	3
GO:1990173	GO:1990173	protein localization to nucleoplasm	3/199	10/17381	0.000167198387832303	0.00183307202606844	0.00130039942136402	6950/10575/10574	3
GO:0031146	GO:0031146	SCF-dependent proteasomal ubiquitin-dependent protein catabolic process	6/199	72/17381	0.000174181120716621	0.00188985102328629	0.00134067900344138	6233/5684/5693/5682/5694/5685	6
GO:0051439	GO:0051439	regulation of ubiquitin-protein ligase activity involved in mitotic cell cycle	6/199	72/17381	0.000174181120716621	0.00188985102328629	0.00134067900344138	6233/5684/5693/5682/5694/5685	6
GO:0030194	GO:0030194	positive regulation of blood coagulation	4/199	25/17381	0.000174668049121915	0.00188985102328629	0.00134067900344138	2147/7057/5345/350	4
GO:1900048	GO:1900048	positive regulation of hemostasis	4/199	25/17381	0.000174668049121915	0.00188985102328629	0.00134067900344138	2147/7057/5345/350	4
GO:0043254	GO:0043254	regulation of protein complex assembly	14/199	392/17381	0.000175801873516357	0.00189590255752934	0.00134497202167313	3312/3320/348/4478/3630/7415/1191/2934/829/6624/3512/3936/10096/118	14
GO:0006986	GO:0006986	response to unfolded protein	9/199	174/17381	0.000181369093247302	0.00194957005770715	0.00138304427698268	3312/3326/3320/7415/7094/4000/7057/118/8614	9
GO:0006364	GO:0006364	rRNA processing	11/199	257/17381	0.00018961056862278	0.00203154180667264	0.00144119584626474	6233/6129/6194/6230/3921/6175/6181/6187/6207/6176/4736	11
GO:1901987	GO:1901987	regulation of cell cycle phase transition	15/199	446/17381	0.00019872794095518	0.00212233723350192	0.00150560701987505	203068/3320/6233/301/5684/10383/4869/5693/5682/7531/5518/5694/5685/351/7532	15
GO:0006278	GO:0006278	RNA-dependent DNA biosynthetic process	6/199	74/17381	0.000202653157640616	0.00215727554907752	0.00153039260642693	3326/3320/5478/6950/10575/10574	6
GO:0050820	GO:0050820	positive regulation of coagulation	4/199	26/17381	0.000204585860209582	0.00217084674820457	0.00154002014928452	2147/7057/5345/350	4
GO:0010631	GO:0010631	epithelial cell migration	11/199	260/17381	0.000209662497371373	0.00221758410681259	0.00157317609363675	348/4627/3849/335/7057/5176/2247/6781/23603/350/3868	11
GO:0051092	GO:0051092	positive regulation of NF-kappaB transcription factor activity	8/199	140/17381	0.000210931678964814	0.00222388032135427	0.00157764269049184	6233/3630/4869/1191/1660/4057/351/6280	8
GO:0006953	GO:0006953	acute-phase response	5/199	48/17381	0.000214785675882946	0.00225013565210706	0.00159626848174995	3630/2147/2335/5345/3700	5
GO:0071825	GO:0071825	protein-lipid complex subunit organization	5/199	48/17381	0.000214785675882946	0.00225013565210706	0.00159626848174995	213/348/335/5360/55937	5
GO:2000058	GO:2000058	regulation of protein ubiquitination involved in ubiquitin-dependent protein catabolic process	7/199	106/17381	0.00021730347212863	0.00226930841146987	0.00160986982682902	6233/5684/1191/5693/5682/5694/5685	7
GO:0031581	GO:0031581	hemidesmosome assembly	3/199	11/17381	0.00022796025090191	0.00235820949208873	0.00167293713250569	5339/3852/3861	3
GO:0070202	GO:0070202	regulation of establishment of protein localization to chromosome	3/199	11/17381	0.00022796025090191	0.00235820949208873	0.00167293713250569	6950/10575/10574	3
GO:1904816	GO:1904816	positive regulation of protein localization to chromosome, telomeric region	3/199	11/17381	0.00022796025090191	0.00235820949208873	0.00167293713250569	6950/10575/10574	3
GO:0010811	GO:0010811	positive regulation of cell-substrate adhesion	7/199	107/17381	0.000230292965626519	0.00236749777746888	0.00167952633400025	2316/335/2244/2335/7448/6422/2243	7
GO:0030449	GO:0030449	regulation of complement activation	7/199	107/17381	0.000230292965626519	0.00236749777746888	0.00167952633400025	1191/718/2/735/2147/5627/7448	7
GO:0090132	GO:0090132	epithelium migration	11/199	263/17381	0.0002314831522909	0.00237234286509308	0.00168296348707081	348/4627/3849/335/7057/5176/2247/6781/23603/350/3868	11
GO:0051437	GO:0051437	positive regulation of ubiquitin-protein ligase activity involved in regulation of mitotic cell cycle transition	6/199	76/17381	0.00023467429245742	0.00239679668846023	0.00170031127117562	6233/5684/5693/5682/5694/5685	6
GO:0006732	GO:0006732	coenzyme metabolic process	13/199	355/17381	0.000235321856685186	0.00239679668846023	0.00170031127117562	2597/2023/5315/3945/7167/7086/5223/3630/2194/7415/3939/5226/230	13
GO:0009132	GO:0009132	nucleoside diphosphate metabolic process	8/199	143/17381	0.000243809158741962	0.00247560068876454	0.0017562156082336	2597/2023/5315/7167/5223/3630/3939/230	8
GO:1904667	GO:1904667	negative regulation of ubiquitin protein ligase activity	6/199	77/17381	0.000252110670306201	0.00255204052763946	0.0018104427857959	6233/5684/5693/5682/5694/5685	6
GO:0009991	GO:0009991	response to extracellular stimulus	15/199	457/17381	0.000258092059885745	0.00260459876948917	0.00184772812227876	3312/5315/213/348/1938/2934/3485/335/462/3939/2950/8614/11167/6422/6781	15
GO:0034113	GO:0034113	heterotypic cell-cell adhesion	5/199	50/17381	0.000260897029926575	0.00262487865474907	0.00186211487341689	335/2244/2243/1832/3728	5
GO:0061418	GO:0061418	regulation of transcription from RNA polymerase II promoter in response to hypoxia	6/199	78/17381	0.000270549925941965	0.00271372266142396	0.00192514169027333	6233/5684/5693/5682/5694/5685	6
GO:0045732	GO:0045732	positive regulation of protein catabolic process	11/199	268/17381	0.000272119348960423	0.00272119348960423	0.00193044156965863	6233/348/4478/5684/7415/1191/5693/5682/7879/5694/5685	11
GO:0051156	GO:0051156	glucose 6-phosphate metabolic process	4/199	28/17381	0.000275223419668968	0.00274391928975104	0.00194656347700361	7167/7086/5223/5226	4
GO:0006909	GO:0006909	phagocytosis	12/199	315/17381	0.000285949018494581	0.00284226434045818	0.00201633042844625	60/3326/3320/301/4627/718/2934/4240/7879/7057/10096/23603	12
GO:0033238	GO:0033238	regulation of cellular amine metabolic process	6/199	79/17381	0.000290032383086839	0.00287419478734705	0.00203898220320888	3630/5684/5693/5682/5694/5685	6
GO:0031589	GO:0031589	cell-substrate adhesion	12/199	316/17381	0.000294302205945186	0.00290777628628477	0.00206280525062116	2316/81/87/7414/335/2244/2335/7057/7448/6422/2243/23603	12
GO:0034384	GO:0034384	high-density lipoprotein particle clearance	3/199	12/17381	0.000301386762767398	0.00296888452875347	0.00210615604208859	348/335/55937	3
GO:0022613	GO:0022613	ribonucleoprotein complex biogenesis	15/199	464/17381	0.000303372809357459	0.0029795543776179	0.00211372533838029	3326/3320/6233/6129/6194/6230/4869/3921/1660/6175/6181/6187/6207/6176/4736	15
GO:0060627	GO:0060627	regulation of vesicle-mediated transport	15/199	465/17381	0.000310370118072908	0.00303247755264244	0.00215126956206596	7018/302/348/4478/301/9230/81/718/4240/7879/2244/10015/5908/7448/2243	15
GO:0031145	GO:0031145	anaphase-promoting complex-dependent catabolic process	6/199	80/17381	0.000310599215997923	0.00303247755264244	0.00215126956206596	6233/5684/5693/5682/5694/5685	6
GO:1903428	GO:1903428	positive regulation of reactive oxygen species biosynthetic process	5/199	52/17381	0.000314162170486799	0.00305821581889805	0.00216952854265686	3326/3320/3630/1191/3043	5
GO:0006094	GO:0006094	gluconeogenesis	6/199	81/17381	0.000332292443900299	0.00322519136726761	0.0022879826477841	2597/2023/7167/5223/3630/230	6
GO:1903311	GO:1903311	regulation of mRNA metabolic process	11/199	276/17381	0.00034961362449638	0.00338335765641659	0.00240018737731116	3312/6233/5684/4869/1660/5693/9588/5682/5694/5685/10492	11
GO:0051186	GO:0051186	cofactor metabolic process	14/199	421/17381	0.000363480577159491	0.00350726872697754	0.00248809111604404	2597/2023/3263/5315/3945/7167/7086/5223/3630/2194/7415/3939/5226/230	14
GO:0034504	GO:0034504	protein localization to nucleus	13/199	372/17381	0.000368777552597071	0.00354800560807678	0.00251699026231667	3326/5052/3630/6950/2316/4869/10575/10574/4000/2147/351/10155/3728	13
GO:0001885	GO:0001885	endothelial cell development	5/199	54/17381	0.000375281487715947	0.00358927141588097	0.00254626463442402	4478/25932/118/5908/6781	5
GO:0061844	GO:0061844	antimicrobial humoral immune response mediated by antimicrobial peptide	5/199	54/17381	0.000375281487715947	0.00358927141588097	0.00254626463442402	2597/2147/4057/51297/6280	5
GO:0050792	GO:0050792	regulation of viral process	9/199	192/17381	0.000376329669665096	0.00358927141588097	0.00254626463442402	3312/5478/2040/348/1660/2934/7879/4057/10155	9
GO:0034333	GO:0034333	adherens junction assembly	6/199	83/17381	0.000379230349436944	0.00360651340963088	0.00255849627528519	87/7414/7057/6422/23603/3728	6
GO:0017014	GO:0017014	protein nitrosylation	3/199	13/17381	0.000388504281675754	0.0036319097153824	0.00257651266571307	2597/128/6280	3
GO:0018119	GO:0018119	peptidyl-cysteine S-nitrosylation	3/199	13/17381	0.000388504281675754	0.0036319097153824	0.00257651266571307	2597/128/6280	3
GO:0032802	GO:0032802	low-density lipoprotein particle receptor catabolic process	3/199	13/17381	0.000388504281675754	0.0036319097153824	0.00257651266571307	302/348/1213	3
GO:0044406	GO:0044406	adhesion of symbiont to host	3/199	13/17381	0.000388504281675754	0.0036319097153824	0.00257651266571307	3326/4057/51297	3
GO:0044794	GO:0044794	positive regulation by host of viral process	3/199	13/17381	0.000388504281675754	0.0036319097153824	0.00257651266571307	3312/2040/348	3
GO:1904814	GO:1904814	regulation of protein localization to chromosome, telomeric region	3/199	13/17381	0.000388504281675754	0.0036319097153824	0.00257651266571307	6950/10575/10574	3
GO:0042254	GO:0042254	ribosome biogenesis	12/199	326/17381	0.000389883164207499	0.00363450407312076	0.00257835312874659	6233/6129/6194/6230/4869/3921/6175/6181/6187/6207/6176/4736	12
GO:0010038	GO:0010038	response to metal ion	12/199	327/17381	0.000400742212696462	0.00371882637703437	0.00263817220495198	7018/25932/682/2934/3485/2244/7057/5176/351/118/2243/3861	12
GO:0019319	GO:0019319	hexose biosynthetic process	6/199	84/17381	0.000404563233137982	0.00371882637703437	0.00263817220495198	2597/2023/7167/5223/3630/230	6
GO:0030301	GO:0030301	cholesterol transport	6/199	84/17381	0.000404563233137982	0.00371882637703437	0.00263817220495198	302/348/1191/335/5360/55937	6
GO:0051444	GO:0051444	negative regulation of ubiquitin-protein transferase activity	6/199	84/17381	0.000404563233137982	0.00371882637703437	0.00263817220495198	6233/5684/5693/5682/5694/5685	6
GO:1904668	GO:1904668	positive regulation of ubiquitin protein ligase activity	6/199	84/17381	0.000404563233137982	0.00371882637703437	0.00263817220495198	6233/5684/5693/5682/5694/5685	6
GO:0017038	GO:0017038	protein import	12/199	328/17381	0.000411856049843745	0.00377534712356766	0.00267826858144003	3312/3326/3320/348/5052/2316/1191/4000/2147/351/10155/3728	12
GO:0050728	GO:0050728	negative regulation of inflammatory response	7/199	118/17381	0.000418991911496527	0.00382908446114203	0.00271639038008928	3848/348/3630/335/2147/2950/5176	7
GO:0006956	GO:0006956	complement activation	8/199	155/17381	0.000420038962101035	0.00382908446114203	0.00271639038008928	3848/1191/718/2/735/2147/5627/7448	8
GO:0002064	GO:0002064	epithelial cell development	9/199	196/17381	0.000437420948509185	0.00397655407735623	0.00282100678406388	4478/25932/3849/59/2317/7431/118/5908/6781	9
GO:0045807	GO:0045807	positive regulation of endocytosis	7/199	119/17381	0.000440932228820917	0.00399746251403578	0.00283583943579444	7018/302/348/81/718/4240/7448	7
GO:0034381	GO:0034381	plasma lipoprotein particle clearance	5/199	56/17381	0.000444982217467376	0.00402312689765025	0.00285404600330914	302/348/1213/335/55937	5
GO:0055072	GO:0055072	iron ion homeostasis	6/199	87/17381	0.000488564012192355	0.00440508535583271	0.00312501111048547	7018/3263/6233/2512/2495/4057	6
GO:0016049	GO:0016049	cell growth	15/199	486/17381	0.000493051664692277	0.00443343458715126	0.00314512233551018	2023/348/6520/3630/4869/1808/7414/3485/2147/5518/2335/351/6422/3872/6280	15
GO:0030178	GO:0030178	negative regulation of Wnt signaling pathway	9/199	200/17381	0.000506452733157542	0.00452925208514875	0.00321309621606724	6233/348/5684/5693/3485/5682/5694/5685/6422	9
GO:1903322	GO:1903322	positive regulation of protein modification by small protein conjugation or removal	9/199	200/17381	0.000506452733157542	0.00452925208514875	0.00321309621606724	6233/5684/7415/4869/1191/5693/5682/5694/5685	9
GO:0043900	GO:0043900	regulation of multi-organism process	13/199	385/17381	0.000510151878163504	0.0045500032376745	0.00322781728886382	3312/2597/302/5478/2040/348/1660/2934/7879/4057/5518/10155/51297	13
GO:0030177	GO:0030177	positive regulation of Wnt signaling pathway	8/199	160/17381	0.000518907609891536	0.00461562024970908	0.00327436664604561	6233/5684/5693/5682/5694/5685/6422/3728	8
GO:1903320	GO:1903320	regulation of protein modification by small protein conjugation or removal	11/199	291/17381	0.000545303534714692	0.00483737006601743	0.00343167815847616	3326/3320/6233/5684/7415/4869/1191/5693/5682/5694/5685	11
GO:0032092	GO:0032092	positive regulation of protein binding	6/199	89/17381	0.000551704361458187	0.00486797965992518	0.00345339290707292	3326/302/348/351/118/7448	6
GO:0048145	GO:0048145	regulation of fibroblast proliferation	6/199	89/17381	0.000551704361458187	0.00486797965992518	0.00345339290707292	302/1660/2495/2950/2335/6422	6
GO:0038093	GO:0038093	Fc receptor signaling pathway	10/199	246/17381	0.000555219976303876	0.00488593579147411	0.00346613116435038	60/3326/3320/6233/5684/5693/5682/5694/5685/10096	10
GO:0016072	GO:0016072	rRNA metabolic process	11/199	292/17381	0.000561082772869313	0.00492439667677855	0.00349341569670032	6233/6129/6194/6230/3921/6175/6181/6187/6207/6176/4736	11
GO:0045428	GO:0045428	regulation of nitric oxide biosynthetic process	5/199	59/17381	0.000567276281031372	0.00496554834855047	0.00352260909957775	3326/3320/3630/1191/3043	5
GO:0048144	GO:0048144	fibroblast proliferation	6/199	90/17381	0.000585562030841233	0.00511204947559806	0.0036265384477608	302/1660/2495/2950/2335/6422	6
GO:1900026	GO:1900026	positive regulation of substrate adhesion-dependent cell spreading	4/199	34/17381	0.000590838732279896	0.00513434641690171	0.00364235611840172	2316/335/2244/2243	4
GO:0060828	GO:0060828	regulation of canonical Wnt signaling pathway	10/199	248/17381	0.000591227769218984	0.00513434641690171	0.00364235611840172	6233/348/5684/5693/3485/5682/5694/5685/6422/3728	10
GO:0034380	GO:0034380	high-density lipoprotein particle assembly	3/199	15/17381	0.000607720205139163	0.00523623153253064	0.00371463442690531	348/335/55937	3
GO:0070200	GO:0070200	establishment of protein localization to telomere	3/199	15/17381	0.000607720205139163	0.00523623153253064	0.00371463442690531	6950/10575/10574	3
GO:1904874	GO:1904874	positive regulation of telomerase RNA localization to Cajal body	3/199	15/17381	0.000607720205139163	0.00523623153253064	0.00371463442690531	6950/10575/10574	3
GO:0022406	GO:0022406	membrane docking	8/199	164/17381	0.000610902513169517	0.00524994347255054	0.00372436181274399	203068/3320/4478/10383/7879/7531/5518/7532	8
GO:0006826	GO:0006826	iron ion transport	5/199	60/17381	0.000613162030614906	0.00525567454812777	0.0037284274944294	7018/9230/1213/2512/2495	5
GO:0015918	GO:0015918	sterol transport	6/199	91/17381	0.000621011182422992	0.00529544419120381	0.00375664047248398	302/348/1191/335/5360/55937	6
GO:0033273	GO:0033273	response to vitamin	6/199	91/17381	0.000621011182422992	0.00529544419120381	0.00375664047248398	1938/2934/2950/8614/6422/6781	6
GO:0007160	GO:0007160	cell-matrix adhesion	9/199	206/17381	0.000626577823849924	0.00532914128532152	0.00378054552425999	87/7414/2244/2335/7057/7448/6422/2243/23603	9
GO:0010972	GO:0010972	negative regulation of G2/M transition of mitotic cell cycle	6/199	92/17381	0.000658102623340578	0.00556856065903566	0.0039503919954371	6233/5684/5693/5682/5694/5685	6
GO:1904666	GO:1904666	regulation of ubiquitin protein ligase activity	6/199	92/17381	0.000658102623340578	0.00556856065903566	0.0039503919954371	6233/5684/5693/5682/5694/5685	6
GO:0010565	GO:0010565	regulation of cellular ketone metabolic process	8/199	166/17381	0.00066160544093232	0.00558388223804771	0.0039612612750935	3630/301/5684/5693/335/5682/5694/5685	8
GO:0003012	GO:0003012	muscle system process	14/199	448/17381	0.000671978431238335	0.00565696128338394	0.00401310427248673	2023/1938/2316/7171/7414/2934/59/7094/10627/4000/7431/6781/1832/3728	14
GO:0045089	GO:0045089	positive regulation of innate immune response	12/199	348/17381	0.000695443130682923	0.00583959880726119	0.00414266913791033	3263/6233/5684/1660/5693/5682/4057/2244/5694/5685/2243/6280	12
GO:0006458	GO:0006458	'de novo' protein folding	4/199	36/17381	0.000737185856571121	0.0061296818056279	0.00434845688539599	3312/6950/10575/10574	4
GO:0006739	GO:0006739	NADP metabolic process	4/199	36/17381	0.000737185856571121	0.0061296818056279	0.00434845688539599	7167/7086/5223/5226	4
GO:0051973	GO:0051973	positive regulation of telomerase activity	4/199	36/17381	0.000737185856571121	0.0061296818056279	0.00434845688539599	3326/3320/6950/10575	4
GO:1902750	GO:1902750	negative regulation of cell cycle G2/M phase transition	6/199	94/17381	0.000737419296010386	0.0061296818056279	0.00434845688539599	6233/5684/5693/5682/5694/5685	6
GO:1902003	GO:1902003	regulation of amyloid-beta formation	3/199	16/17381	0.000741676526786693	0.00614957924220123	0.00436257232365408	348/1191/351	3
GO:0002181	GO:0002181	cytoplasmic translation	5/199	63/17381	0.000767589122525147	0.00632326038269368	0.00448578344214059	6129/1938/1660/6181/6176	5
GO:0050891	GO:0050891	multicellular organismal water homeostasis	5/199	63/17381	0.000767589122525147	0.00632326038269368	0.00448578344214059	3848/3868/388697/51297/388698	5
GO:0006936	GO:0006936	muscle contraction	12/199	352/17381	0.000768371943472777	0.00632326038269368	0.00448578344214059	2023/1938/2316/7171/7414/59/7094/10627/7431/6781/1832/3728	12
GO:0051099	GO:0051099	positive regulation of binding	8/199	170/17381	0.000773200235913547	0.00633141632385783	0.0044915693474513	3326/302/348/1660/351/10155/118/7448	8
GO:2000377	GO:2000377	regulation of reactive oxygen species metabolic process	8/199	170/17381	0.000773200235913547	0.00633141632385783	0.0044915693474513	3326/3320/3630/1191/2147/2950/7057/3043	8
GO:1903050	GO:1903050	regulation of proteolysis involved in cellular protein catabolic process	10/199	257/17381	0.000778062129493794	0.0063554579884394	0.00450862474203803	3326/6233/5684/7415/1191/5693/5682/5694/5685/337867	10
GO:0001667	GO:0001667	ameboidal-type cell migration	12/199	353/17381	0.000787572042738998	0.00641725368157702	0.00455246321780775	348/4627/3849/335/10487/7057/5176/2247/6781/23603/350/3868	12
GO:1902903	GO:1902903	regulation of supramolecular fiber organization	11/199	305/17381	0.000803459797268156	0.00653058455907615	0.00463286126296183	3312/348/1191/2934/335/829/5345/351/10096/118/6422	11
GO:0019068	GO:0019068	virion assembly	4/199	37/17381	0.000819202853870894	0.0066421853016559	0.00471203193329592	5478/6233/348/10015	4
GO:0097711	GO:0097711	ciliary basal body-plasma membrane docking	6/199	96/17381	0.000823933120732271	0.00665646398923846	0.00472216137545976	203068/3320/10383/7531/5518/7532	6
GO:2000573	GO:2000573	positive regulation of DNA biosynthetic process	5/199	64/17381	0.000824998112605615	0.00665646398923846	0.00472216137545976	3326/3320/6950/10575/10574	5
GO:0034250	GO:0034250	positive regulation of cellular amide metabolic process	7/199	133/17381	0.000856340669761123	0.00689249807368709	0.00488960628895697	1938/4869/1191/1660/7057/351/3872	7
GO:0046822	GO:0046822	regulation of nucleocytoplasmic transport	9/199	216/17381	0.000877997573419894	0.00704961555300645	0.00500106698241989	3326/5052/2316/1660/2147/7531/351/10155/3728	9
GO:0061077	GO:0061077	chaperone-mediated protein folding	5/199	65/17381	0.000885548347228109	0.00709298433459408	0.00503183322492416	3312/6950/1191/10575/10574	5
GO:0009308	GO:0009308	amine metabolic process	7/199	134/17381	0.00089494021728473	0.00715085403641552	0.00507288656363257	3630/5684/5693/5682/5694/5685/8639	7
GO:0002478	GO:0002478	antigen processing and presentation of exogenous peptide antigen	8/199	174/17381	0.00089946803676214	0.00715239643690376	0.00507398075779074	5684/1213/5693/5682/829/7879/5694/5685	8
GO:0031348	GO:0031348	negative regulation of defense response	8/199	174/17381	0.00089946803676214	0.00715239643690376	0.00507398075779074	3848/348/3630/2/335/2147/2950/5176	8
GO:0042307	GO:0042307	positive regulation of protein import into nucleus	6/199	98/17381	0.000918076459452071	0.00728281806776883	0.0051665031523821	3326/2316/2147/351/10155/3728	6
GO:1904589	GO:1904589	regulation of protein import	8/199	175/17381	0.000933486142115721	0.00738730040523232	0.00524062395573738	3312/3326/5052/2316/2147/351/10155/3728	8
GO:0000302	GO:0000302	response to reactive oxygen species	9/199	219/17381	0.000967655858406119	0.00763938835583778	0.00541945764063261	348/5052/1938/301/3039/3040/3939/2950/3043	9
GO:0031396	GO:0031396	regulation of protein ubiquitination	10/199	265/17381	0.000982642027775454	0.00773918542162052	0.00549025466592792	3326/3320/6233/5684/4869/1191/5693/5682/5694/5685	10
GO:2001235	GO:2001235	positive regulation of apoptotic signaling pathway	8/199	177/17381	0.00100461679056013	0.00789341764011534	0.00559966852683142	10971/2934/7531/5518/7057/6422/7532/6280	8
GO:0046034	GO:0046034	ATP metabolic process	10/199	266/17381	0.00101105789050159	0.00792515686141389	0.00562218464426938	3312/2597/2023/5315/7167/5223/3630/7415/3939/230	10
GO:0007004	GO:0007004	telomere maintenance via telomerase	5/199	67/17381	0.00101649918778416	0.00793013550753599	0.00562571654505902	3326/3320/6950/10575/10574	5
GO:0030104	GO:0030104	water homeostasis	5/199	67/17381	0.00101649918778416	0.00793013550753599	0.00562571654505902	3848/3868/388697/51297/388698	5
GO:1904591	GO:1904591	positive regulation of protein import	6/199	100/17381	0.00102029255922522	0.00794095623925289	0.00563339287913826	3326/2316/2147/351/10155/3728	6
GO:0016052	GO:0016052	carbohydrate catabolic process	8/199	178/17381	0.00104177411644929	0.00808906961007687	0.00573846596899871	2597/2023/5315/7167/5223/3630/3939/230	8
GO:0051016	GO:0051016	barbed-end actin filament capping	3/199	18/17381	0.00106265208423025	0.00817424680177116	0.00579889151104914	2934/829/118	3
GO:0051131	GO:0051131	chaperone-mediated protein complex assembly	3/199	18/17381	0.00106265208423025	0.00817424680177116	0.00579889151104914	3326/3320/1191	3
GO:0097242	GO:0097242	amyloid-beta clearance	3/199	18/17381	0.00106265208423025	0.00817424680177116	0.00579889151104914	348/1191/718	3
GO:1904872	GO:1904872	regulation of telomerase RNA localization to Cajal body	3/199	18/17381	0.00106265208423025	0.00817424680177116	0.00579889151104914	6950/10575/10574	3
GO:0019882	GO:0019882	antigen processing and presentation	9/199	223/17381	0.00109862428485476	0.0084113303853945	0.00596708094963872	5684/1213/5693/5682/829/7879/5694/5685/7057	9
GO:0021762	GO:0021762	substantia nigra development	4/199	40/17381	0.00110366850208358	0.0084113303853945	0.00596708094963872	60/10971/10409/7531	4
GO:0050832	GO:0050832	defense response to fungus	4/199	40/17381	0.00110366850208358	0.0084113303853945	0.00596708094963872	2597/117159/4057/6280	4
GO:0086004	GO:0086004	regulation of cardiac muscle cell contraction	4/199	40/17381	0.00110366850208358	0.0084113303853945	0.00596708094963872	2316/6781/1832/3728	4
GO:1905330	GO:1905330	regulation of morphogenesis of an epithelium	8/199	180/17381	0.00111938668581588	0.00851146558339264	0.0060381178492712	6233/5684/1213/5693/5682/5694/5685/6422	8
GO:0050880	GO:0050880	regulation of blood vessel size	7/199	140/17381	0.00115627366644084	0.00877173126265463	0.00622275289573968	348/3630/59/2244/5345/2243/3043	7
GO:0019884	GO:0019884	antigen processing and presentation of exogenous antigen	8/199	181/17381	0.00115988827210204	0.00877897086682736	0.00622788874252761	5684/1213/5693/5682/829/7879/5694/5685	8
GO:1902905	GO:1902905	positive regulation of supramolecular fiber organization	8/199	182/17381	0.00120155138293022	0.00907350014569734	0.0064368307253687	348/1191/2934/335/5345/351/10096/6422	8
GO:0035150	GO:0035150	regulation of tube size	7/199	141/17381	0.00120510725593696	0.00907957521596336	0.00644114044028788	348/3630/59/2244/5345/2243/3043	7
GO:0032459	GO:0032459	regulation of protein oligomerization	4/199	41/17381	0.00121214084772383	0.00911176491455275	0.00646397613077043	348/3630/1191/3512	4
GO:0006809	GO:0006809	nitric oxide biosynthetic process	5/199	70/17381	0.00123917699267664	0.0092172391448168	0.00653880059268662	3326/3320/3630/1191/3043	5
GO:0031398	GO:0031398	positive regulation of protein ubiquitination	8/199	183/17381	0.00124439982973087	0.0092172391448168	0.00653880059268662	6233/5684/4869/1191/5693/5682/5694/5685	8
GO:0048524	GO:0048524	positive regulation of viral process	6/199	104/17381	0.00125076788121415	0.0092172391448168	0.00653880059268662	3312/5478/2040/348/1660/7879	6
GO:0051443	GO:0051443	positive regulation of ubiquitin-protein transferase activity	6/199	104/17381	0.00125076788121415	0.0092172391448168	0.00653880059268662	6233/5684/5693/5682/5694/5685	6
GO:0051238	GO:0051238	sequestering of metal ion	3/199	19/17381	0.00125131004147816	0.0092172391448168	0.00653880059268662	2512/2495/6280	3
GO:0090670	GO:0090670	RNA localization to Cajal body	3/199	19/17381	0.00125131004147816	0.0092172391448168	0.00653880059268662	6950/10575/10574	3
GO:0090671	GO:0090671	telomerase RNA localization to Cajal body	3/199	19/17381	0.00125131004147816	0.0092172391448168	0.00653880059268662	6950/10575/10574	3
GO:0090672	GO:0090672	telomerase RNA localization	3/199	19/17381	0.00125131004147816	0.0092172391448168	0.00653880059268662	6950/10575/10574	3
GO:0090685	GO:0090685	RNA localization to nucleus	3/199	19/17381	0.00125131004147816	0.0092172391448168	0.00653880059268662	6950/10575/10574	3
GO:0001503	GO:0001503	ossification	12/199	373/17381	0.00126462267174434	0.00929455415758648	0.0065936486272639	1462/2194/7171/1213/1660/7123/4057/1192/10492/1291/6422/6781	12
GO:0043542	GO:0043542	endothelial cell migration	8/199	184/17381	0.00128845767698886	0.00944868963125164	0.0067029938564286	348/4627/335/7057/5176/2247/6781/350	8
GO:0035088	GO:0035088	establishment or maintenance of apical/basal cell polarity	4/199	42/17381	0.00132786065135111	0.00969455785278467	0.00687741520401694	4478/25932/6624/10015	4
GO:0061245	GO:0061245	establishment or maintenance of bipolar cell polarity	4/199	42/17381	0.00132786065135111	0.00969455785278467	0.00687741520401694	4478/25932/6624/10015	4
GO:1903052	GO:1903052	positive regulation of proteolysis involved in cellular protein catabolic process	8/199	185/17381	0.00133374924048465	0.00971605406975572	0.00689266483289848	6233/5684/7415/1191/5693/5682/5694/5685	8
GO:0030111	GO:0030111	regulation of Wnt signaling pathway	11/199	325/17381	0.00134175527087532	0.00975284668257393	0.00691876587625021	6233/348/5684/5693/3485/5682/5518/5694/5685/6422/3728	11
GO:0051222	GO:0051222	positive regulation of protein transport	14/199	482/17381	0.00135349298101657	0.00981654249968063	0.00696395231875271	3326/2597/5478/2040/3630/2316/1660/2147/2244/7531/351/10155/2243/3728	14
GO:0031099	GO:0031099	regeneration	8/199	186/17381	0.00138029908546117	0.00998900653952165	0.00708630001400196	5315/348/301/2934/335/3936/2950/7448	8
