# Supplementary material for: Extracellular vesicles from pluripotent stem cell-derived mesenchymal stem cells acquire a stromal modulatory proteomic pattern during differentiation
Source: Exp Mol Med. 2018 Sep 10;50(9):119. doi: 10.1038/s12276-018-0142-x (PMC6131549; doi:10.1038/s12276-018-0142-x)
Supplement: Supplementary file 12 — Supplementary Table 5 [file 12276_2018_142_MOESM12_ESM.xls]

## Sheet: Hoja 1
Gene ID of GO Terms corresponding to Figure 3B
	ID	Description	GeneRatio	BgRatio	pvalue	p.adjust	qvalue	geneID	Count
GO:0045861	GO:0045861	negative regulation of proteolysis	20/111	348/17381	6.37325127239018e-14	8.64904848286013e-11	6.9252220487704e-11	3700/6653/3630/3698/7448/6423/7057/6317/2147/5176/462/5627/89777/6906/3053/5345/718/2/337867/3697	20
GO:0002576	GO:0002576	platelet degranulation	14/111	128/17381	7.68121534889887e-14	8.64904848286013e-11	6.9252220487704e-11	3700/2244/29106/5768/213/2243/7057/2335/335/5627/350/5345/2/7123	14
GO:0052547	GO:0052547	regulation of peptidase activity	21/111	426/17381	2.81306774049473e-13	2.11167618386471e-10	1.6908017682342e-10	3700/6653/6280/2934/3698/7448/5118/6423/7057/6317/5176/462/2335/5627/89777/6906/3053/5345/718/2/3697	21
GO:0010951	GO:0010951	negative regulation of endopeptidase activity	17/111	250/17381	3.83077335564626e-13	2.15672539922884e-10	1.72687230479527e-10	3700/6653/3698/7448/6423/7057/6317/5176/462/5627/89777/6906/3053/5345/718/2/3697	17
GO:0010466	GO:0010466	negative regulation of peptidase activity	17/111	263/17381	8.72081915624439e-13	3.92785694797247e-10	3.14500278203087e-10	3700/6653/3698/7448/6423/7057/6317/5176/462/5627/89777/6906/3053/5345/718/2/3697	17
GO:0052548	GO:0052548	regulation of endopeptidase activity	19/111	399/17381	7.92856909431501e-12	2.9758562667329e-09	2.38274365939677e-09	3700/6653/6280/2934/3698/7448/6423/7057/6317/5176/462/5627/89777/6906/3053/5345/718/2/3697	19
GO:0051346	GO:0051346	negative regulation of hydrolase activity	19/111	424/17381	2.27139869095879e-11	7.30741407434171e-09	5.85098640242468e-09	3700/6653/6272/3698/7448/6423/7057/6317/5176/462/335/5627/89777/6906/3053/5345/718/2/3697	19
GO:0042730	GO:0042730	fibrinolysis	7/111	27/17381	2.8593977100457e-10	8.04920455377864e-08	6.44493194382668e-08	2244/2243/7057/2147/5627/350/5345	7
GO:0061045	GO:0061045	negative regulation of wound healing	9/111	70/17381	5.97482657029557e-10	1.49503438181174e-07	1.19706174443466e-07	2247/2244/7448/2243/7057/2147/5627/350/5345	9
GO:0030195	GO:0030195	negative regulation of blood coagulation	8/111	49/17381	7.77460380031592e-10	1.59167343257377e-07	1.27443983827188e-07	2244/7448/2243/7057/2147/5627/350/5345	8
GO:1900047	GO:1900047	negative regulation of hemostasis	8/111	49/17381	7.77460380031592e-10	1.59167343257377e-07	1.27443983827188e-07	2244/7448/2243/7057/2147/5627/350/5345	8
GO:0050819	GO:0050819	negative regulation of coagulation	8/111	54/17381	1.74696671776362e-09	3.27847420700307e-07	2.62504735748166e-07	2244/7448/2243/7057/2147/5627/350/5345	8
GO:1903035	GO:1903035	negative regulation of response to wounding	9/111	81/17381	2.26118135614549e-09	3.91706185695357e-07	3.13635924135807e-07	2247/2244/7448/2243/7057/2147/5627/350/5345	9
GO:0030193	GO:0030193	regulation of blood coagulation	9/111	85/17381	3.4937685914574e-09	5.24531124530805e-07	4.19987761204669e-07	2244/7448/2243/7057/2147/462/5627/350/5345	9
GO:1900046	GO:1900046	regulation of hemostasis	9/111	85/17381	3.4937685914574e-09	5.24531124530805e-07	4.19987761204669e-07	2244/7448/2243/7057/2147/462/5627/350/5345	9
GO:0031639	GO:0031639	plasminogen activation	6/111	23/17381	5.46954304577493e-09	7.69838183692822e-07	6.16403107724504e-07	2244/2243/7057/350/5345/7123	6
GO:0050818	GO:0050818	regulation of coagulation	9/111	91/17381	6.44265020436381e-09	8.53461662366312e-07	6.83359739942737e-07	2244/7448/2243/7057/2147/462/5627/350/5345	9
GO:0072378	GO:0072378	blood coagulation, fibrin clot formation	6/111	27/17381	1.57091329424566e-08	1.9653870770229e-06	1.57366928248118e-06	2244/2243/2147/462/350/2	6
GO:0006959	GO:0006959	humoral immune response	14/111	321/17381	1.69888189404453e-08	2.01362211862541e-06	1.61229068393257e-06	6280/3263/2244/1113/7448/2243/2147/5627/735/51297/3512/718/2/92747	14
GO:0061041	GO:0061041	regulation of wound healing	10/111	143/17381	2.62929607395042e-08	2.96058737926817e-06	2.37051798667214e-06	2247/2244/7448/2243/7057/2147/462/5627/350/5345	10
GO:0070268	GO:0070268	cornification	9/111	113/17381	4.36767316446432e-08	4.68380950779698e-06	3.75028778482576e-06	374454/3868/3866/23581/5317/3854/1828/3860/3872	9
GO:0007596	GO:0007596	blood coagulation	14/111	348/17381	4.66858263911833e-08	4.77893095604294e-06	3.8264507467989e-06	2244/7448/3043/2243/7057/2147/462/3046/5627/3053/350/5345/2/2778	14
GO:0007599	GO:0007599	hemostasis	14/111	353/17381	5.5733618493525e-08	5.41635955661823e-06	4.33683458936479e-06	2244/7448/3043/2243/7057/2147/462/3046/5627/3053/350/5345/2/2778	14
GO:0050817	GO:0050817	coagulation	14/111	354/17381	5.77231924328763e-08	5.41635955661823e-06	4.33683458936479e-06	2244/7448/3043/2243/7057/2147/462/3046/5627/3053/350/5345/2/2778	14
GO:0016485	GO:0016485	protein processing	13/111	306/17381	7.75918215877529e-08	6.98947128862478e-06	5.59641222651877e-06	2934/2244/7448/2243/7057/2147/5627/350/735/5345/718/2/7123	13
GO:0051604	GO:0051604	protein maturation	14/111	364/17381	8.1461942344526e-08	7.05585746768741e-06	5.64956709458191e-06	6653/2934/2244/7448/2243/7057/2147/5627/350/735/5345/718/2/7123	14
GO:0070613	GO:0070613	regulation of protein processing	10/111	166/17381	1.08226828039224e-07	8.98725556669849e-06	7.19602168166519e-06	2934/7448/7057/2147/5627/735/5345/718/2/7123	10
GO:0002526	GO:0002526	acute inflammatory response	11/111	212/17381	1.11742076317743e-07	8.98725556669849e-06	7.19602168166519e-06	3700/3630/7448/2147/462/2335/5627/735/5345/718/2	11
GO:1903034	GO:1903034	regulation of response to wounding	10/111	168/17381	1.21114720543025e-07	9.09167835542972e-06	7.27963215053338e-06	2247/2244/7448/2243/7057/2147/462/5627/350/5345	10
GO:1903317	GO:1903317	regulation of protein maturation	10/111	168/17381	1.21114720543025e-07	9.09167835542972e-06	7.27963215053338e-06	2934/7448/7057/2147/5627/735/5345/718/2/7123	10
GO:0072376	GO:0072376	protein activation cascade	10/111	178/17381	2.07995509271399e-07	1.51098673186836e-05	1.20983466004043e-05	2244/7448/2243/2147/462/5627/350/735/718/2	10
GO:0030198	GO:0030198	extracellular matrix organization	13/111	335/17381	2.20912535396135e-07	1.5546719678503e-05	1.24481306951835e-05	2247/2244/7448/1291/6423/2243/7057/4314/2335/1462/4237/5345/2	13
GO:0043062	GO:0043062	extracellular structure organization	13/111	336/17381	2.28590677051167e-07	1.55995819611887e-05	1.2490457090547e-05	2247/2244/7448/1291/6423/2243/7057/4314/2335/1462/4237/5345/2	13
GO:0032102	GO:0032102	negative regulation of response to external stimulus	12/111	282/17381	2.49102243576364e-07	1.64993603686462e-05	1.32109022676877e-05	2247/2244/3630/7448/2243/7057/2147/5176/335/5627/350/5345	12
GO:0031638	GO:0031638	zymogen activation	6/111	43/17381	2.97781782055319e-07	1.91601306625308e-05	1.53413591777672e-05	2244/2243/7057/350/5345/7123	6
GO:0051918	GO:0051918	negative regulation of fibrinolysis	4/111	10/17381	3.21198390679482e-07	2.00927437725054e-05	1.60880948314021e-05	7057/2147/350/5345	4
GO:0019730	GO:0019730	antimicrobial humoral response	8/111	105/17381	3.57673935831311e-07	2.17697757700571e-05	1.74308805712386e-05	6280/2244/1113/2243/2147/51297/3512/92747	8
GO:0051917	GO:0051917	regulation of fibrinolysis	4/111	14/17381	1.50113530783823e-06	8.89620187697817e-05	7.12311574051771e-05	7057/2147/350/5345	4
GO:0031424	GO:0031424	keratinization	10/111	226/17381	1.85547847333256e-06	0.000107141987742178	8.57877091718941e-05	374454/3868/3866/23581/5317/3854/7053/1828/3860/3872	10
GO:0015671	GO:0015671	oxygen transport	4/111	15/17381	2.0369351411944e-06	0.000114679448449245	9.18228920227898e-05	3039/3040/3043/3046	4
GO:0034375	GO:0034375	high-density lipoprotein particle remodeling	4/111	17/17381	3.51673884928896e-06	0.000193163314356067	0.000154664278532272	213/55937/5360/335	4
GO:0007597	GO:0007597	blood coagulation, intrinsic pathway	4/111	19/17381	5.67109513104437e-06	0.000297007121746789	0.000237811161798752	2147/462/350/2	4
GO:0015669	GO:0015669	gas transport	4/111	19/17381	5.67109513104437e-06	0.000297007121746789	0.000237811161798752	3039/3040/3043/3046	4
GO:2000257	GO:2000257	regulation of protein activation cascade	7/111	108/17381	5.87288046870999e-06	0.000300584700353066	0.000240675699590914	7448/2147/462/5627/735/718/2	7
GO:0030336	GO:0030336	negative regulation of cell migration	10/111	259/17381	6.24699513509405e-06	0.000312627400982929	0.000250318191027278	3868/2247/6423/7057/6422/5176/25930/350/6781/7168	10
GO:0010633	GO:0010633	negative regulation of epithelial cell migration	6/111	74/17381	7.70703158501657e-06	0.000377309459336028	0.000302108583641496	2247/7057/5176/25930/350/6781	6
GO:0003018	GO:0003018	vascular process in circulatory system	8/111	162/17381	9.37617005872487e-06	0.000449258190898902	0.000359717341782658	2244/3630/1113/3043/143282/2243/59/5345	8
GO:2000146	GO:2000146	negative regulation of cell motility	10/111	274/17381	1.02296666311042e-05	0.000479941859442639	0.000384285503050033	3868/2247/6423/7057/6422/5176/25930/350/6781/7168	10
GO:0045921	GO:0045921	positive regulation of exocytosis	6/111	81/17381	1.30220139905377e-05	0.000598481132789611	0.000479198925151259	2244/164/2243/8027/7447/9146	6
GO:0006953	GO:0006953	acute-phase response	5/111	48/17381	1.33483652896171e-05	0.000601210372644354	0.000481384205076086	3700/3630/2147/2335/5345	5
GO:0008625	GO:0008625	extrinsic apoptotic signaling pathway via death domain receptors	6/111	83/17381	1.49891314443319e-05	0.000661873019855596	0.000529956288217554	6272/2244/6423/2243/7057/6422	6
GO:0002920	GO:0002920	regulation of humoral immune response	7/111	125/17381	1.53665405836157e-05	0.000665489411428897	0.000532851903233477	3263/7448/2147/5627/735/718/2	7
GO:0051271	GO:0051271	negative regulation of cellular component movement	10/111	290/17381	1.67305914466653e-05	0.000710892300714912	0.000569205623597572	3868/2247/6423/7057/6422/5176/25930/350/6781/7168	10
GO:0030194	GO:0030194	positive regulation of blood coagulation	4/111	25/17381	1.796975178611e-05	0.000735779654951267	0.000589132723628831	7057/2147/350/5345	4
GO:1900048	GO:1900048	positive regulation of hemostasis	4/111	25/17381	1.796975178611e-05	0.000735779654951267	0.000589132723628831	7057/2147/350/5345	4
GO:0050820	GO:0050820	positive regulation of coagulation	4/111	26/17381	2.11327186954092e-05	0.000849837187536811	0.000680457652729998	7057/2147/350/5345	4
GO:0030216	GO:0030216	keratinocyte differentiation	10/111	300/17381	2.23877010048916e-05	0.000884510573035368	0.000708220347578567	374454/3868/3866/23581/5317/3854/7053/1828/3860/3872	10
GO:0040013	GO:0040013	negative regulation of locomotion	10/111	303/17381	2.43766092524218e-05	0.000946484897180238	0.000757842679662404	3868/2247/6423/7057/6422/5176/25930/350/6781/7168	10
GO:0043687	GO:0043687	post-translational protein modification	12/111	441/17381	2.49861252896831e-05	0.000953707697497735	0.000763625916525017	29106/3698/5768/213/2243/462/2335/335/3053/1462/8614/718	12
GO:0090303	GO:0090303	positive regulation of wound healing	5/111	55/17381	2.61727821208755e-05	0.000982351755603527	0.000786560978474733	7448/7057/2147/350/5345	5
GO:0034367	GO:0034367	macromolecular complex remodeling	4/111	28/17381	2.86592223026211e-05	0.00102445347024607	0.000820271475428403	213/55937/5360/335	4
GO:0034368	GO:0034368	protein-lipid complex remodeling	4/111	28/17381	2.86592223026211e-05	0.00102445347024607	0.000820271475428403	213/55937/5360/335	4
GO:0034369	GO:0034369	plasma lipoprotein particle remodeling	4/111	28/17381	2.86592223026211e-05	0.00102445347024607	0.000820271475428403	213/55937/5360/335	4
GO:0010596	GO:0010596	negative regulation of endothelial cell migration	5/111	57/17381	3.11842353430333e-05	0.00109729528113298	0.000878595314845659	2247/7057/5176/350/6781	5
GO:0050880	GO:0050880	regulation of blood vessel size	7/111	140/17381	3.19993227255984e-05	0.00110686737526201	0.000886259611958408	2244/3630/1113/3043/2243/59/5345	7
GO:0098869	GO:0098869	cellular oxidant detoxification	6/111	95/17381	3.24392747634514e-05	0.00110686737526201	0.000886259611958408	6280/3039/3040/213/3043/55937	6
GO:0035150	GO:0035150	regulation of tube size	7/111	141/17381	3.34954840327873e-05	0.00112584820957966	0.000901457410026153	2244/3630/1113/3043/2243/59/5345	7
GO:1902041	GO:1902041	regulation of extrinsic apoptotic signaling pathway via death domain receptors	5/111	59/17381	3.69098486839659e-05	0.00122236734171017	0.000978739486000521	2244/6423/2243/7057/6422	5
GO:1990748	GO:1990748	cellular detoxification	6/111	99/17381	4.09686322231625e-05	0.00133712115603713	0.00107062192217052	6280/3039/3040/213/3043/55937	6
GO:0002673	GO:0002673	regulation of acute inflammatory response	7/111	150/17381	4.97367125055569e-05	0.0016001010937502	0.00128118779732359	3630/7448/2147/5627/735/718/2	7
GO:0098754	GO:0098754	detoxification	6/111	103/17381	5.12093347001366e-05	0.00162427354570011	0.00130054248096863	6280/3039/3040/213/3043/55937	6
GO:0010755	GO:0010755	regulation of plasminogen activation	3/111	12/17381	5.34778599165286e-05	0.00167266861850031	0.00133929201808499	7057/5345/7123	3
GO:1903036	GO:1903036	positive regulation of response to wounding	5/111	64/17381	5.48057478372196e-05	0.00169071978259477	0.00135374543684437	7448/7057/2147/350/5345	5
GO:0090130	GO:0090130	tissue migration	9/111	269/17381	5.68873287973661e-05	0.00173121978988741	0.00138617345988461	3868/2247/7057/5176/25930/335/59/350/6781	9
GO:0010811	GO:0010811	positive regulation of cell-substrate adhesion	6/111	107/17381	6.34037102113286e-05	0.00187875204468305	0.001504301323989	2244/7448/2243/6422/2335/335	6
GO:0030449	GO:0030449	regulation of complement activation	6/111	107/17381	6.34037102113286e-05	0.00187875204468305	0.001504301323989	7448/2147/5627/735/718/2	6
GO:0043588	GO:0043588	skin development	11/111	411/17381	6.42682246286132e-05	0.00187963690731996	0.00150500982623123	374454/3868/3866/23581/5317/3854/7053/1828/3860/3872/2778	11
GO:0097237	GO:0097237	cellular response to toxic substance	6/111	108/17381	6.67878766667767e-05	0.00192828587504591	0.00154396265492832	6280/3039/3040/213/3043/55937	6
GO:1904035	GO:1904035	regulation of epithelial cell apoptotic process	5/111	67/17381	6.83732090038862e-05	0.00194906919843989	0.00156060369118797	6272/2934/2244/2243/7057	5
GO:0044089	GO:0044089	positive regulation of cellular component biogenesis	12/111	493/17381	7.33845746118343e-05	0.00206577577532314	0.00165404968829042	2934/1113/81873/4314/8027/6422/9146/335/3512/5345/25940/7168	12
GO:0030307	GO:0030307	positive regulation of cell growth	7/111	161/17381	7.78311632742281e-05	0.00216389851473533	0.00173261575943798	6280/3630/6423/2147/6422/2335/3872	7
GO:0009913	GO:0009913	epidermal cell differentiation	10/111	349/17381	8.0085488940472e-05	0.00219942098895052	0.00176105831264478	374454/3868/3866/23581/5317/3854/7053/1828/3860/3872	10
GO:0030212	GO:0030212	hyaluronan metabolic process	4/111	37/17381	8.8443600009157e-05	0.00239969864121231	0.00192141898307782	3700/2247/3698/3697	4
GO:0001895	GO:0001895	retina homeostasis	5/111	71/17381	9.03288781338648e-05	0.00242167420901742	0.00193901463964048	124220/5284/213/3512/563	5
GO:0017157	GO:0017157	regulation of exocytosis	7/111	171/17381	0.000113523602354527	0.00300770767649877	0.00240824682146508	2244/164/2243/8027/7447/9146/27445	7
GO:0007584	GO:0007584	response to nutrient	7/111	173/17381	0.000122050019334076	0.00319600748302721	0.00255901692924447	2934/6423/6422/462/335/8614/6781	7
GO:0032459	GO:0032459	regulation of protein oligomerization	4/111	41/17381	0.00013297714930178	0.0033808399882487	0.00270701079735908	6653/3630/4314/3512	4
GO:0043508	GO:0043508	negative regulation of JUN kinase activity	3/111	16/17381	0.000133612237546241	0.0033808399882487	0.00270701079735908	6423/6317/6422	3
GO:0051883	GO:0051883	killing of cells in other organism involved in symbiotic interaction	3/111	16/17381	0.000133612237546241	0.0033808399882487	0.00270701079735908	213/2147/735	3
GO:0001503	GO:0001503	ossification	10/111	373/17381	0.000138295748415056	0.00346046694923007	0.00277076745070165	6272/3183/1291/6423/6779/6422/1462/2778/6781/7123	10
GO:0008544	GO:0008544	epidermis development	11/111	455/17381	0.000157801632652524	0.00390515688718115	0.00312682702988749	374454/3868/3866/23581/5317/3854/7053/1828/3860/3872/2778	11
GO:0050680	GO:0050680	negative regulation of epithelial cell proliferation	6/111	127/17381	0.000163589262160222	0.0040043806346176	0.00320627466911281	6423/7057/6422/5176/79084/350	6
GO:0019731	GO:0019731	antibacterial humoral response	4/111	44/17381	0.000175648863227393	0.00420809829774562	0.00336938972797899	2244/2243/51297/3512	4
GO:0042743	GO:0042743	hydrogen peroxide metabolic process	4/111	44/17381	0.000175648863227393	0.00420809829774562	0.00336938972797899	3039/3040/3043/4314	4
GO:0050727	GO:0050727	regulation of inflammatory response	10/111	385/17381	0.000178801056315706	0.00423852609287338	0.00339375301350477	6280/3630/7448/2147/5176/335/5627/735/718/2	10
GO:0060627	GO:0060627	regulation of vesicle-mediated transport	11/111	465/17381	0.000190570740646828	0.00443248646239043	0.00354905548755483	6653/2244/7448/164/2243/8027/7447/25930/9146/27445/718	11
GO:0071827	GO:0071827	plasma lipoprotein particle organization	4/111	45/17381	0.000191841881423231	0.00443248646239043	0.00354905548755483	213/55937/5360/335	4
GO:0051818	GO:0051818	disruption of cells of other organism involved in symbiotic interaction	3/111	18/17381	0.000192887954402426	0.00443248646239043	0.00354905548755483	213/2147/735	3
GO:0097756	GO:0097756	negative regulation of blood vessel diameter	5/111	84/17381	0.000200550508812657	0.00450233762550727	0.00360498473987752	2244/3630/1113/2243/59	5
GO:0035296	GO:0035296	regulation of tube diameter	6/111	132/17381	0.000201925444127991	0.00450233762550727	0.00360498473987752	2244/3630/1113/2243/59/5345	6
GO:0097746	GO:0097746	regulation of blood vessel diameter	6/111	132/17381	0.000201925444127991	0.00450233762550727	0.00360498473987752	2244/3630/1113/2243/59/5345	6
GO:0010810	GO:0010810	regulation of cell-substrate adhesion	7/111	189/17381	0.000210761117377868	0.00465327486602901	0.00372583894807315	2244/7448/2243/7057/6422/2335/335	7
GO:0045785	GO:0045785	positive regulation of cell adhesion	10/111	394/17381	0.000215373385946913	0.00470894043837329	0.00377040991443089	2244/7448/6423/2243/6422/25930/2335/335/5345/7168	10
GO:0044764	GO:0044764	multi-organism cellular process	4/111	47/17381	0.000227416153194318	0.00487753501898671	0.00390540220974303	213/2147/735/51297	4
GO:0051496	GO:0051496	positive regulation of stress fiber assembly	4/111	47/17381	0.000227416153194318	0.00487753501898671	0.00390540220974303	6422/335/5345/7168	4
GO:0045927	GO:0045927	positive regulation of growth	8/111	257/17381	0.000243671295142258	0.00517686562887136	0.00414507376940107	6280/2247/3630/6423/2147/6422/2335/3872	8
GO:0071825	GO:0071825	protein-lipid complex subunit organization	4/111	48/17381	0.000246876861185654	0.0051959503868233	0.00416035477826882	213/55937/5360/335	4
GO:0002697	GO:0002697	regulation of immune effector process	10/111	402/17381	0.000252979174752329	0.0052750842735393	0.00422371663109882	3263/3630/7448/164/2147/335/5627/735/718/2	10
GO:0010631	GO:0010631	epithelial cell migration	8/111	260/17381	0.000263536028361353	0.00544479941164925	0.00435960614759052	3868/2247/7057/5176/25930/335/350/6781	8
GO:0090132	GO:0090132	epithelium migration	8/111	263/17381	0.000284708820937909	0.00582876604320156	0.0046670450743219	3868/2247/7057/5176/25930/335/350/6781	8
GO:1904019	GO:1904019	epithelial cell apoptotic process	5/111	91/17381	0.000291603157967799	0.00591612893462597	0.00473699582360208	6272/2934/2244/2243/7057	5
GO:0034114	GO:0034114	regulation of heterotypic cell-cell adhesion	3/111	21/17381	0.000310031516130495	0.00623384798505245	0.00499139085649942	2244/2243/335	3
GO:0002446	GO:0002446	neutrophil mediated immunity	11/111	499/17381	0.000348607514045517	0.00687762209395415	0.00550685549543959	6280/2934/5317/5284/5768/3043/6317/1828/2147/89777/718	11
GO:0006898	GO:0006898	receptor-mediated endocytosis	9/111	343/17381	0.000353107995161728	0.00687762209395415	0.00550685549543959	6653/3263/7448/3039/3040/213/3043/335/3512	9
GO:0010954	GO:0010954	positive regulation of protein processing	3/111	22/17381	0.000357318732234741	0.00687762209395415	0.00550685549543959	2934/718/7123	3
GO:0042744	GO:0042744	hydrogen peroxide catabolic process	3/111	22/17381	0.000357318732234741	0.00687762209395415	0.00550685549543959	3039/3040/3043	3
GO:0051004	GO:0051004	regulation of lipoprotein lipase activity	3/111	22/17381	0.000357318732234741	0.00687762209395415	0.00550685549543959	6272/335/350	3
GO:0032233	GO:0032233	positive regulation of actin filament bundle assembly	4/111	55/17381	0.000418129196231851	0.00797988940605194	0.00638943187462231	6422/335/5345/7168	4
GO:0070527	GO:0070527	platelet aggregation	4/111	56/17381	0.000448093489533056	0.00847988687754993	0.00678977574144294	2244/3043/2243/2778	4
GO:1903319	GO:1903319	positive regulation of protein maturation	3/111	24/17381	0.000465274189160756	0.00873164561658351	0.00699135689502083	2934/718/7123	3
GO:0006956	GO:0006956	complement activation	6/111	155/17381	0.00047847597393504	0.00890518920084059	0.0071303118168832	7448/2147/5627/735/718/2	6
GO:0031640	GO:0031640	killing of cells of other organism	4/111	58/17381	0.000512566099242829	0.00938454354060854	0.00751412689775751	1113/213/2147/735	4
GO:0044364	GO:0044364	disruption of cells of other organism	4/111	58/17381	0.000512566099242829	0.00938454354060854	0.00751412689775751	1113/213/2147/735	4
GO:0042742	GO:0042742	defense response to bacterium	8/111	290/17381	0.000545477548882788	0.00990657612970998	0.007932114102175	6280/2244/1113/2243/6779/2147/51297/3512	8
