# Supplementary material for: Extracellular vesicles from pluripotent stem cell-derived mesenchymal stem cells acquire a stromal modulatory proteomic pattern during differentiation
Source: Exp Mol Med. 2018 Sep 10;50(9):119. doi: 10.1038/s12276-018-0142-x (PMC6131549; doi:10.1038/s12276-018-0142-x)
Supplement: Supplementary file 13 — Supplementary Table 6 [file 12276_2018_142_MOESM13_ESM.xls]

## Sheet: Hoja 1
Gene ID of GO Terms corresponding to Figure 3C
	ID	Description	GeneRatio	BgRatio	pvalue	p.adjust	qvalue	geneID	Count
GO:0030198	GO:0030198	extracellular matrix organization	62/254	335/17381	7.22113657656082e-51	1.55569243048252e-47	1.0356380497709e-47	2006/3491/1284/2247/7276/1290/1287/4313/7093/4811/30008/3936/102/3910/3690/3371/4017/5654/80781/7448/351/1404/5345/1294/1490/633/7040/3911/2200/2201/7042/1282/1281/2192/7045/4015/151887/1303/3673/375790/4323/7076/1471/3674/22801/4237/1289/7077/4312/5340/3676/1462/26585/2243/3678/2244/3918/22795/3675/2/3339/4016	62
GO:0043062	GO:0043062	extracellular structure organization	62/254	336/17381	8.7570640612582e-51	1.55569243048252e-47	1.0356380497709e-47	2006/3491/1284/2247/7276/1290/1287/4313/7093/4811/30008/3936/102/3910/3690/3371/4017/5654/80781/7448/351/1404/5345/1294/1490/633/7040/3911/2200/2201/7042/1282/1281/2192/7045/4015/151887/1303/3673/375790/4323/7076/1471/3674/22801/4237/1289/7077/4312/5340/3676/1462/26585/2243/3678/2244/3918/22795/3675/2/3339/4016	62
GO:0002576	GO:0002576	platelet degranulation	32/254	128/17381	1.11469849825733e-30	1.32017458810276e-27	8.78851763362882e-28	5768/213/5004/967/3690/5341/351/5345/7040/5265/83706/7042/3827/350/7076/3674/135228/3959/1893/5196/3700/5340/7018/2243/2244/5627/1/3273/335/1191/2/7123	32
GO:0002526	GO:0002526	acute inflammatory response	32/254	212/17381	2.35141884120379e-23	2.08864778569926e-20	1.39043108846971e-20	3929/5004/731/732/6279/721/733/3630/730/722/7448/5345/725/720/729/5265/462/716/3075/325/714/713/727/3700/715/2147/3240/5627/1191/718/2/735	32
GO:0072376	GO:0072376	protein activation cascade	29/254	178/17381	3.27501613916001e-22	2.3272264684871e-19	1.54925500309317e-19	731/732/721/733/730/722/7448/725/720/729/462/716/2192/3827/8547/3075/714/713/727/350/715/2243/2244/2147/5627/1191/718/2/735	29
GO:0006959	GO:0006959	humoral immune response	36/254	321/17381	1.15017958805233e-21	6.81098012724988e-19	4.53412900763787e-19	1667/728358/731/732/4069/6279/721/733/6280/730/722/7448/725/720/729/716/51297/3263/8547/3075/714/713/727/5196/715/4057/2243/2244/2147/5627/3273/1191/3512/718/2/735	36
GO:0031589	GO:0031589	cell-substrate adhesion	35/254	316/17381	6.65547463546751e-21	3.37812876854515e-18	2.2488498505106e-18	3491/4811/81792/967/3690/8829/7448/6695/1490/3911/83706/5328/1281/11117/2192/151887/3673/4323/10085/3674/22801/5340/3676/26585/2243/3678/2244/6422/22795/91663/3675/3273/335/6251/1012	35
GO:2000257	GO:2000257	regulation of protein activation cascade	23/254	108/17381	1.36508229854371e-20	6.06267175840726e-18	4.03597358529963e-18	731/732/721/733/730/722/7448/725/720/729/462/716/3075/714/713/727/715/2147/5627/1191/718/2/735	23
GO:0052547	GO:0052547	regulation of peptidase activity	39/254	426/17381	3.18202671383865e-20	1.25619343491875e-17	8.36258950408825e-18	3491/259/6906/3053/6279/721/6280/3697/3698/5270/7448/351/5345/1294/6695/720/1490/22861/5176/5265/462/2192/3827/4323/5118/727/7076/1471/135228/1893/7077/3700/4057/857/5627/3933/3273/718/2	39
GO:0045861	GO:0045861	negative regulation of proteolysis	35/254	348/17381	1.57135313952166e-19	5.58301770472044e-17	3.7166636889528e-17	337867/259/6906/3053/721/3630/3697/3698/5270/722/7448/351/5345/1294/725/6695/720/5176/5265/462/3827/727/7076/1471/135228/1893/7077/3700/4057/2147/5627/3933/3273/718/2	35
GO:0030449	GO:0030449	regulation of complement activation	22/254	107/17381	2.16976141284678e-19	7.0083293634951e-17	4.66550611929829e-17	731/732/721/733/730/722/7448/725/720/729/716/3075/714/713/727/715/2147/5627/1191/718/2/735	22
GO:0002920	GO:0002920	regulation of humoral immune response	23/254	125/17381	4.56738879271601e-19	1.35232769837667e-16	9.00256369932709e-17	731/732/721/733/730/722/7448/725/720/729/716/3263/3075/714/713/727/715/2147/5627/1191/718/2/735	23
GO:0001525	GO:0001525	angiogenesis	39/254	469/17381	9.40543885546724e-19	2.57057878872885e-16	1.71125676989756e-16	3491/1284/7058/2247/4313/27286/3690/8829/4017/7857/80781/29072/1490/729/5176/3911/7042/1282/7291/7045/4323/727/350/1893/5196/5159/1969/26585/2321/3678/6422/4162/857/7474/2048/3273/718/3339/1012	39
GO:0070613	GO:0070613	regulation of protein processing	25/254	166/17381	1.98528276377069e-18	4.70395942072969e-16	3.13146690517416e-16	731/732/721/733/730/5270/722/7448/5345/725/720/729/716/3075/714/713/727/715/2147/5627/1191/718/2/735/7123	25
GO:0016485	GO:0016485	protein processing	32/254	306/17381	1.98591025361512e-18	4.70395942072969e-16	3.13146690517416e-16	731/732/102/165/721/733/730/5270/722/7448/5345/725/720/729/716/5328/4323/3075/714/713/727/350/715/2243/2244/2147/5627/1191/718/2/735/7123	32
GO:0010466	GO:0010466	negative regulation of peptidase activity	30/254	263/17381	2.13345872373283e-18	4.73761177838921e-16	3.15386957383399e-16	259/6906/3053/721/3697/3698/5270/7448/351/5345/1294/6695/720/5176/5265/462/3827/727/7076/1471/135228/1893/7077/3700/4057/5627/3933/3273/718/2	30
GO:0002673	GO:0002673	regulation of acute inflammatory response	24/254	150/17381	2.29566414033227e-18	4.79793805329443e-16	3.19402930236941e-16	731/732/721/733/3630/730/722/7448/725/720/729/716/3075/325/714/713/727/715/2147/5627/1191/718/2/735	24
GO:1903317	GO:1903317	regulation of protein maturation	25/254	168/17381	2.67348734871061e-18	5.27716697220488e-16	3.51305618277937e-16	731/732/721/733/730/5270/722/7448/5345/725/720/729/716/3075/714/713/727/715/2147/5627/1191/718/2/735/7123	25
GO:0050727	GO:0050727	regulation of inflammatory response	35/254	385/17381	4.0442007760591e-18	7.56265545123051e-16	5.0345258414431e-16	3929/731/732/81792/6279/721/733/3630/6280/730/722/7448/725/720/729/22861/5176/716/3673/3075/325/714/713/727/7130/715/2147/7474/5627/348/335/1191/718/2/735	35
GO:0010951	GO:0010951	negative regulation of endopeptidase activity	29/254	250/17381	5.13207958980817e-18	9.11713939129421e-16	6.0693593885784e-16	259/6906/3053/721/3697/3698/5270/7448/351/5345/1294/6695/720/5176/5265/462/3827/727/7076/1471/135228/7077/3700/4057/5627/3933/3273/718/2	29
GO:0051346	GO:0051346	negative regulation of hydrolase activity	36/254	424/17381	1.18643702699994e-17	2.00733845568133e-15	1.33630275672625e-15	259/6906/3053/721/341/3697/3698/5270/7448/351/5345/1294/6695/720/5176/5265/462/10160/7042/5806/3827/325/727/7076/1471/135228/1893/7077/3700/4057/5627/3933/3273/335/718/2	36
GO:0051604	GO:0051604	protein maturation	33/254	364/17381	4.29168539373829e-17	6.93107191088733e-15	4.61407515776552e-15	731/732/81619/102/165/721/733/730/5270/722/7448/5345/725/720/729/716/5328/4323/3075/714/713/727/350/715/2243/2244/2147/5627/1191/718/2/735/7123	33
GO:0022617	GO:0022617	extracellular matrix disassembly	19/254	92/17381	6.07685633397872e-17	9.38742198027234e-15	6.24928887068658e-15	2006/4313/7093/4811/3936/102/5654/7040/2200/2201/4323/7076/1471/7077/4312/5340/3918/2/3339	19
GO:0006956	GO:0006956	complement activation	23/254	155/17381	6.78717673594189e-17	1.00478495595006e-14	6.68894128318484e-15	731/732/721/733/730/722/7448/725/720/729/716/8547/3075/714/713/727/715/2147/5627/1191/718/2/735	23
GO:0052548	GO:0052548	regulation of endopeptidase activity	34/254	399/17381	9.21572326395412e-17	1.30973859027316e-14	8.71904428383365e-15	3491/259/6906/3053/6279/721/6280/3697/3698/5270/7448/351/5345/1294/6695/720/1490/22861/5176/5265/462/3827/727/7076/1471/135228/7077/3700/4057/5627/3933/3273/718/2	34
GO:0002697	GO:0002697	regulation of immune effector process	34/254	402/17381	1.15756851099812e-16	1.58186189214475e-14	1.05305928915497e-14	3929/731/732/721/733/5654/3630/730/722/7448/725/720/729/5817/7040/567/5950/716/7042/3263/3075/714/713/727/715/7105/2147/7474/5627/335/1191/718/2/735	34
GO:0061045	GO:0061045	negative regulation of wound healing	17/254	70/17381	1.45958513412096e-16	1.92070591908583e-14	1.27863071983228e-14	2247/5270/7448/5345/5328/3827/2697/325/350/135228/5340/2243/2244/2147/5627/348/3273	17
GO:0050900	GO:0050900	leukocyte migration	36/254	471/17381	3.38757760443023e-16	4.29859401019307e-14	2.8616116079529e-14	1667/728358/3929/102/6279/3690/2919/7857/6280/351/7040/7042/3673/6374/4323/727/3674/338/1893/5196/6382/4312/5340/3676/2817/26585/2321/3678/2147/857/7474/6520/5627/3675/3512/4893	36
GO:0007596	GO:0007596	blood coagulation	31/254	348/17381	6.75180538450433e-16	8.27212570039444e-14	5.50682638801497e-14	56034/3053/3690/60/5341/5270/7448/5345/725/5265/462/83706/5328/1281/2192/3827/3673/3046/350/3674/5196/3043/5340/2243/2244/2147/857/5627/348/3273/2	31
GO:0019835	GO:0019835	cytolysis	14/254	43/17381	7.60648789631458e-16	9.0086171652019e-14	5.99711519404171e-14	3929/213/731/732/4069/733/730/729/8542/727/5196/2147/3273/735	14
GO:0007599	GO:0007599	hemostasis	31/254	353/17381	1.00608111157577e-15	1.15309877078345e-13	7.67627931310949e-14	56034/3053/3690/60/5341/5270/7448/5345/725/5265/462/83706/5328/1281/2192/3827/3673/3046/350/3674/5196/3043/5340/2243/2244/2147/857/5627/348/3273/2	31
GO:0050817	GO:0050817	coagulation	31/254	354/17381	1.08872408656384e-15	1.20882396236292e-13	8.04724678456893e-14	56034/3053/3690/60/5341/5270/7448/5345/725/5265/462/83706/5328/1281/2192/3827/3673/3046/350/3674/5196/3043/5340/2243/2244/2147/857/5627/348/3273/2	31
GO:0032102	GO:0032102	negative regulation of response to external stimulus	28/254	282/17381	1.17375429358311e-15	1.26374212275781e-13	8.41284177888754e-14	2247/8829/5654/3630/5270/7448/5345/5176/5328/3827/2697/325/727/350/135228/7130/5340/7105/4057/26585/2243/2244/2147/7474/5627/348/3273/335	28
GO:1903035	GO:1903035	negative regulation of response to wounding	17/254	81/17381	2.06308667046633e-15	2.15592557063731e-13	1.43521849799933e-13	2247/5270/7448/5345/5328/3827/2697/325/350/135228/5340/2243/2244/2147/5627/348/3273	17
GO:0007160	GO:0007160	cell-matrix adhesion	24/254	206/17381	3.92341854774721e-15	3.98283031432738e-13	2.65140495542495e-13	4811/81792/967/3690/8829/7448/1490/3911/5328/1281/11117/3673/4323/3674/22801/3676/26585/2243/2244/6422/22795/3675/3273/1012	24
GO:2000147	GO:2000147	positive regulation of cell motility	34/254	460/17381	6.55294856407618e-15	6.46739618004518e-13	4.30540217060794e-13	3491/2247/3929/56034/27286/102/3690/2919/8829/80781/3630/7448/351/7040/83706/7042/5328/7291/3673/6374/4323/3674/7130/5196/5159/3676/2321/3678/3918/4162/7474/91663/3675/1012	34
GO:0040017	GO:0040017	positive regulation of locomotion	35/254	490/17381	7.09538064541069e-15	6.81348309003897e-13	4.53579525184575e-13	3491/2247/3929/56034/27286/102/3690/2919/8829/7857/80781/3630/7448/351/7040/83706/7042/5328/7291/3673/6374/4323/3674/7130/5196/5159/3676/2321/3678/3918/4162/7474/91663/3675/1012	35
GO:0043687	GO:0043687	post-translational protein modification	33/254	441/17381	1.19197433320084e-14	1.11449600154279e-12	7.41929730388446e-13	3491/5768/213/11167/3486/102/3053/8614/3371/7857/3698/351/720/5265/462/2200/3827/8542/4052/7076/1471/135228/338/1356/1000/1462/7018/2243/348/335/718/11098/3487	33
GO:0030335	GO:0030335	positive regulation of cell migration	33/254	442/17381	1.27193618830916e-14	1.15876648129806e-12	7.71400975743775e-13	3491/2247/3929/56034/27286/102/3690/2919/8829/80781/3630/7448/351/7040/83706/7042/5328/3673/6374/4323/3674/7130/5196/5159/3676/2321/3678/3918/4162/7474/91663/3675/1012	33
GO:0051272	GO:0051272	positive regulation of cellular component movement	34/254	473/17381	1.48558118885799e-14	1.31956749100311e-12	8.78447613516819e-13	3491/2247/3929/56034/27286/102/3690/2919/8829/80781/3630/7448/351/7040/83706/7042/5328/7291/3673/6374/4323/3674/7130/5196/5159/3676/2321/3678/3918/4162/7474/91663/3675/1012	34
GO:0032963	GO:0032963	collagen metabolic process	19/254	125/17381	2.33830546413668e-14	2.02634129611649e-12	1.34895311371376e-12	1284/1290/1287/4313/80781/5345/1294/1490/7040/1282/1281/1303/3673/4323/1471/5159/1289/4312/2147	19
GO:0061041	GO:0061041	regulation of wound healing	20/254	143/17381	2.45830861366822e-14	2.07961202484838e-12	1.38441590348684e-12	2247/5341/5270/7448/5345/462/5328/3827/2697/325/350/135228/5340/2243/2244/2147/857/5627/348/3273	20
GO:0007229	GO:0007229	integrin-mediated signaling pathway	17/254	96/17381	4.11965577684148e-14	3.40398534305065e-12	2.26606279817939e-12	102/967/3690/8829/5341/1490/3911/83706/1281/3673/7076/3674/22801/3676/3678/3675/335	17
GO:0007369	GO:0007369	gastrulation	22/254	187/17381	4.68934617063293e-14	3.78664703278609e-12	2.52080403000292e-12	1284/1290/3624/4313/3690/29072/7448/1294/1303/3673/4323/1289/1969/3676/2132/2131/3678/6422/7474/91663/3675/335	22
GO:0044259	GO:0044259	multicellular organismal macromolecule metabolic process	19/254	130/17381	4.89446520941335e-14	3.8644521975657e-12	2.57259960831621e-12	1284/1290/1287/4313/80781/5345/1294/1490/7040/1282/1281/1303/3673/4323/1471/5159/1289/4312/2147	19
GO:0010810	GO:0010810	regulation of cell-substrate adhesion	22/254	189/17381	5.85705562089704e-14	4.52393883066243e-12	3.01162562474958e-12	3491/4811/8829/7448/6695/5328/2192/151887/4323/10085/5340/26585/2243/3678/2244/6422/91663/3675/3273/335/6251/1012	22
GO:0002446	GO:0002446	neutrophil mediated immunity	34/254	499/17381	7.03663815391905e-14	5.319399012952e-12	3.54117042146833e-12	1667/728358/5768/5004/7276/4069/81619/102/967/6279/2919/6280/3310/5265/567/230/5328/5806/6374/1471/1832/7130/388698/7077/3043/4057/23191/1828/2147/3240/2040/1/718/4893	34
GO:0030193	GO:0030193	regulation of blood coagulation	16/254	85/17381	8.63714488463192e-14	6.2628113826729e-12	4.16920828265691e-12	5341/5270/7448/5345/462/5328/3827/350/5340/2243/2244/2147/857/5627/348/3273	16
GO:1900046	GO:1900046	regulation of hemostasis	16/254	85/17381	8.63714488463192e-14	6.2628113826729e-12	4.16920828265691e-12	5341/5270/7448/5345/462/5328/3827/350/5340/2243/2244/2147/857/5627/348/3273	16
GO:0030195	GO:0030195	negative regulation of blood coagulation	13/254	49/17381	1.67798517707751e-13	1.16899634003066e-11	7.78211082124492e-12	5270/7448/5345/5328/3827/350/5340/2243/2244/2147/5627/348/3273	13
GO:1900047	GO:1900047	negative regulation of hemostasis	13/254	49/17381	1.67798517707751e-13	1.16899634003066e-11	7.78211082124492e-12	5270/7448/5345/5328/3827/350/5340/2243/2244/2147/5627/348/3273	13
GO:0001501	GO:0001501	skeletal system development	33/254	491/17381	2.48733008864905e-13	1.6995161163404e-11	1.13138273465474e-11	3491/2247/1290/4313/56034/81792/2202/165/4017/29072/1404/1490/7040/5950/2200/2201/6781/7042/1281/7291/7045/1303/4323/7076/91461/1969/1462/4057/2131/26585/6422/7474/3487	33
GO:0050818	GO:0050818	regulation of coagulation	16/254	91/17381	2.64479571277486e-13	1.77301116367719e-11	1.18030903011025e-11	5341/5270/7448/5345/462/5328/3827/350/5340/2243/2244/2147/857/5627/348/3273	16
GO:0001704	GO:0001704	formation of primary germ layer	18/254	126/17381	3.46681132694543e-13	2.28103345271058e-11	1.518503908703e-11	1284/1290/3624/4313/3690/29072/7448/1294/1303/3673/4323/1289/1969/3676/2132/3678/7474/3675	18
GO:1903034	GO:1903034	regulation of response to wounding	20/254	168/17381	5.53666307236682e-13	3.57668434474896e-11	2.38103003322646e-11	2247/5341/5270/7448/5345/462/5328/3827/2697/325/350/135228/5340/2243/2244/2147/857/5627/348/3273	20
GO:0050819	GO:0050819	negative regulation of coagulation	13/254	54/17381	6.63686545957846e-13	4.21085410319326e-11	2.8032023849009e-11	5270/7448/5345/5328/3827/350/5340/2243/2244/2147/5627/348/3273	13
GO:0044236	GO:0044236	multicellular organism metabolic process	19/254	151/17381	7.83919529361357e-13	4.88643173301913e-11	3.25294031851333e-11	1284/1290/1287/4313/80781/5345/1294/1490/7040/1282/1281/1303/3673/4323/1471/5159/1289/4312/2147	19
GO:0043312	GO:0043312	neutrophil degranulation	32/254	485/17381	9.72904506800571e-13	5.95987881493522e-11	3.96754342428473e-11	1667/728358/5768/5004/7276/4069/81619/102/967/6279/2919/6280/3310/5265/567/230/5328/5806/1471/1832/7130/388698/7077/3043/4057/23191/1828/3240/2040/1/718/4893	32
GO:0002283	GO:0002283	neutrophil activation involved in immune response	32/254	486/17381	1.02830695618643e-12	6.08929102555065e-11	4.05369426412441e-11	1667/728358/5768/5004/7276/4069/81619/102/967/6279/2919/6280/3310/5265/567/230/5328/5806/1471/1832/7130/388698/7077/3043/4057/23191/1828/3240/2040/1/718/4893	32
GO:0016049	GO:0016049	cell growth	32/254	486/17381	1.02830695618643e-12	6.08929102555065e-11	4.05369426412441e-11	3491/3624/3486/102/6279/3690/8829/5654/3630/6280/5270/351/6695/1490/7040/3872/22883/7042/64061/214/2697/4323/26585/23191/2147/6422/7474/6520/348/3273/3339/3487	32
GO:0002455	GO:0002455	humoral immune response mediated by circulating immunoglobulin	18/254	135/17381	1.16729524111113e-12	6.79901637978333e-11	4.52616463637049e-11	731/732/721/733/730/722/725/720/729/716/3263/714/713/727/715/1191/718/735	18
GO:0042119	GO:0042119	neutrophil activation	32/254	496/17381	1.77510039091632e-12	1.01724704660092e-10	6.77190250999825e-11	1667/728358/5768/5004/7276/4069/81619/102/967/6279/2919/6280/3310/5265/567/230/5328/5806/1471/1832/7130/388698/7077/3043/4057/23191/1828/3240/2040/1/718/4893	32
GO:0035987	GO:0035987	endodermal cell differentiation	12/254	46/17381	1.83306006314833e-12	1.0337876832327e-10	6.88201497392532e-11	1284/1290/3624/4313/29072/7448/1294/1303/4323/1289/3676/3678	12
GO:0090287	GO:0090287	regulation of cellular response to growth factor stimulus	23/254	253/17381	2.98299795442138e-12	1.65602995813424e-10	1.10243361901066e-10	3491/2247/81792/967/3690/5654/7448/7040/2200/2201/27122/4052/135228/2817/26585/2321/3678/23191/6422/857/7474/3675/3273	23
GO:0006958	GO:0006958	complement activation, classical pathway	17/254	124/17381	3.17234349883984e-12	1.73405176175045e-10	1.15437341569119e-10	731/732/721/733/730/722/725/720/729/716/714/713/727/715/1191/718/735	17
GO:0010811	GO:0010811	positive regulation of cell-substrate adhesion	16/254	107/17381	3.57651849057903e-12	1.92535912076171e-10	1.28172839686301e-10	3491/4811/8829/7448/151887/10085/2243/3678/2244/6422/91663/3675/3273/335/6251/1012	16
GO:0006957	GO:0006957	complement activation, alternative pathway	8/254	14/17381	5.18772088829479e-12	2.75104064419573e-10	1.83139180455591e-10	731/732/733/730/3075/727/718/735	8
GO:0006898	GO:0006898	receptor-mediated endocytosis	26/254	343/17381	6.97682023198395e-12	3.64538857121161e-10	2.42676703734798e-10	213/259/967/341/4017/7448/3039/3040/567/3263/8542/10216/338/3959/3043/3676/7018/26585/3240/3250/857/348/335/3512/922/3339	26
GO:0007492	GO:0007492	endoderm development	14/254	79/17381	7.56799380244344e-12	3.89696840291037e-10	2.59424593044858e-10	1284/1290/3624/4313/29072/7448/1294/7040/1303/4323/1289/3676/2131/3678	14
GO:0030574	GO:0030574	collagen catabolic process	13/254	68/17381	1.5669692247016e-11	7.95348807909253e-10	5.29470653820224e-10	1284/1290/1287/4313/80781/1294/1282/1281/1303/4323/1471/1289/4312	13
GO:0001706	GO:0001706	endoderm formation	12/254	55/17381	1.83976327514305e-11	9.20659002335668e-10	6.1289074562586e-10	1284/1290/3624/4313/29072/7448/1294/1303/4323/1289/3676/3678	12
GO:0001558	GO:0001558	regulation of cell growth	27/254	391/17381	2.33078767892969e-11	1.15017897544961e-09	7.6568419803436e-10	3491/3624/3486/102/6279/8829/5654/3630/6280/5270/6695/1490/7040/3872/22883/7042/64061/2697/4323/26585/23191/2147/6422/7474/348/3273/3487	27
GO:0001503	GO:0001503	ossification	26/254	373/17381	4.54348160818554e-11	2.21136851423058e-09	1.47212735019364e-09	3491/1290/4313/3486/3371/6320/1490/7040/2201/6781/7042/7291/4323/22801/1893/50506/91461/1969/1462/2132/4057/2131/26585/6422/7474/7123	26
GO:0035821	GO:0035821	modification of morphology or physiology of other organism	17/254	147/17381	5.1178721109012e-11	2.45727021757189e-09	1.63582626361237e-09	1667/728358/213/4069/6280/7040/5806/8542/325/5196/5340/4057/2147/2040/348/3273/735	17
GO:0044243	GO:0044243	multicellular organismal catabolic process	13/254	76/17381	6.87793742785478e-11	3.25830822415574e-09	2.16908426672136e-09	1284/1290/1287/4313/80781/1294/1282/1281/1303/4323/1471/1289/4312	13
GO:0016064	GO:0016064	immunoglobulin mediated immune response	19/254	195/17381	7.51768291590777e-11	3.51451676318688e-09	2.33964453075412e-09	731/732/721/733/730/722/725/720/729/7040/716/3263/714/713/727/715/1191/718/735	19
GO:0019724	GO:0019724	B cell mediated immunity	19/254	197/17381	8.97709036277616e-11	4.142285981681e-09	2.75755598703459e-09	731/732/721/733/730/722/725/720/729/7040/716/3263/714/713/727/715/1191/718/735	19
GO:0042730	GO:0042730	fibrinolysis	9/254	27/17381	9.83028038834766e-11	4.47781874612811e-09	2.98092308132486e-09	5345/5328/350/5340/2243/2244/2147/5627/3273	9
GO:0033627	GO:0033627	cell adhesion mediated by integrin	11/254	55/17381	3.54703376793564e-10	1.58251037142543e-08	1.05349098748069e-08	3690/7448/83706/2200/7042/5328/3673/22801/1969/3678/3273	11
GO:0034330	GO:0034330	cell junction organization	21/254	265/17381	3.56320939245804e-10	1.58251037142543e-08	1.05349098748069e-08	3690/60/8829/5817/7040/3911/977/7042/3673/2697/4323/1832/1000/26585/3678/1828/3918/6422/857/3273/1012	21
GO:0019730	GO:0019730	antimicrobial humoral response	14/254	105/17381	3.98280004646577e-10	1.7470232796411e-08	1.16300866853913e-08	1667/728358/4069/6279/6280/51297/5196/4057/2243/2244/2147/3273/1191/3512	14
GO:0001667	GO:0001667	ameboidal-type cell migration	24/254	353/17381	4.37971624617195e-10	1.89769900276206e-08	1.26331481452482e-08	2247/27286/3690/8829/4017/7857/7040/5176/3911/6781/7042/7291/3673/350/7076/1969/3676/26585/7474/3675/348/3273/335/1012	24
GO:0045765	GO:0045765	regulation of angiogenesis	21/254	273/17381	6.14691203113198e-10	2.63132270441107e-08	1.75169452554896e-08	1284/7058/2247/27286/8829/729/5176/7291/727/350/1893/5196/1969/26585/2321/3678/6422/7474/3273/718/3339	21
GO:0050673	GO:0050673	epithelial cell proliferation	24/254	361/17381	6.88588594317388e-10	2.91256580429724e-08	1.93892051557791e-08	2247/3486/3690/8829/4017/7857/5654/7040/5176/7042/7291/2697/4323/350/135228/1893/1969/6422/857/7474/348/335/3487/1012	24
GO:0001935	GO:0001935	endothelial cell proliferation	15/254	130/17381	7.42057211224369e-10	3.10179914291786e-08	2.06489480324601e-08	2247/3690/8829/4017/7857/2697/4323/350/1893/1969/857/7474/348/335/1012	15
GO:0032103	GO:0032103	positive regulation of response to external stimulus	21/254	281/17381	1.03994406168391e-09	4.29642005949179e-08	2.86016438996787e-08	2247/3929/102/6279/2919/8829/7857/6280/5345/7040/3673/6374/350/5196/5159/5340/2147/7474/3273/718/1012	21
GO:0010631	GO:0010631	epithelial cell migration	20/254	260/17381	1.59919471625298e-09	6.53096416878949e-08	4.34771993638289e-08	2247/27286/3690/8829/4017/7857/7040/5176/6781/7042/3673/350/1969/26585/7474/3675/348/3273/335/1012	20
GO:0043542	GO:0043542	endothelial cell migration	17/254	184/17381	1.75590905963457e-09	7.08948282827459e-08	4.71953069019006e-08	2247/27286/3690/8829/4017/7857/7040/5176/6781/350/1969/26585/7474/348/3273/335/1012	17
GO:0090132	GO:0090132	epithelium migration	20/254	263/17381	1.9518378970129e-09	7.79200005403014e-08	5.18720254830039e-08	2247/27286/3690/8829/4017/7857/7040/5176/6781/7042/3673/350/1969/26585/7474/3675/348/3273/335/1012	20
GO:0034375	GO:0034375	high-density lipoprotein particle remodeling	7/254	17/17381	2.24993380052243e-09	8.88223865917355e-08	5.91298391786421e-08	213/5360/341/55937/1071/348/335	7
GO:0030100	GO:0030100	regulation of endocytosis	18/254	214/17381	2.62182051523974e-09	1.02366244952163e-07	6.81461040803205e-08	967/721/341/722/7448/725/720/7040/567/5806/3673/7018/26585/857/7474/348/718/1012	18
GO:0090130	GO:0090130	tissue migration	20/254	269/17381	2.8833633533623e-09	1.11354239070611e-07	7.41294903318659e-08	2247/27286/3690/8829/4017/7857/7040/5176/6781/7042/3673/350/1969/26585/7474/3675/348/3273/335/1012	20
GO:0060326	GO:0060326	cell chemotaxis	20/254	270/17381	3.07385697082877e-09	1.17434557175856e-07	7.81772112445075e-08	1667/728358/2247/3929/102/6279/2919/8829/7857/6280/7042/6374/727/5196/5159/1969/26585/2321/7474/3273	20
GO:0072378	GO:0072378	blood coagulation, fibrin clot formation	8/254	27/17381	3.25365200701156e-09	1.22981123201192e-07	8.18696087318587e-08	462/2192/3827/350/2243/2244/2147/2	8
GO:0051817	GO:0051817	modification of morphology or physiology of other organism involved in symbiotic interaction	13/254	104/17381	3.83357220753075e-09	1.4337560056165e-07	9.54463905852809e-08	1667/728358/213/7040/5806/325/5196/5340/4057/2147/2040/348/735	13
GO:0034367	GO:0034367	macromolecular complex remodeling	8/254	28/17381	4.49790034554135e-09	1.63071835997025e-07	1.08558346685622e-07	213/5360/341/55937/338/1071/348/335	8
GO:0034368	GO:0034368	protein-lipid complex remodeling	8/254	28/17381	4.49790034554135e-09	1.63071835997025e-07	1.08558346685622e-07	213/5360/341/55937/338/1071/348/335	8
GO:0034369	GO:0034369	plasma lipoprotein particle remodeling	8/254	28/17381	4.49790034554135e-09	1.63071835997025e-07	1.08558346685622e-07	213/5360/341/55937/338/1071/348/335	8
GO:1901342	GO:1901342	regulation of vasculature development	21/254	307/17381	5.08619434448011e-09	1.81909318697547e-07	1.21098623583743e-07	1284/7058/2247/27286/8829/729/5176/7291/727/350/1893/5196/1969/26585/2321/3678/6422/7474/3273/718/3339	21
GO:0060627	GO:0060627	regulation of vesicle-mediated transport	26/254	465/17381	5.11987950176039e-09	1.81909318697547e-07	1.21098623583743e-07	5898/967/721/8829/341/722/7448/725/720/376267/7040/567/5806/3673/91461/6382/7018/26585/2243/2244/23191/857/7474/348/718/1012	26
GO:0002449	GO:0002449	lymphocyte mediated immunity	21/254	314/17381	7.57666204470483e-09	2.63920394557218e-07	1.75694113668233e-07	731/732/721/733/730/722/725/720/729/5817/7040/567/716/3263/714/713/727/715/1191/718/735	21
GO:0002460	GO:0002460	adaptive immune response based on somatic recombination of immune receptors built from immunoglobulin superfamily domains	21/254	314/17381	7.57666204470483e-09	2.63920394557218e-07	1.75694113668233e-07	731/732/721/733/730/722/725/720/729/5817/7040/567/716/3263/714/713/727/715/1191/718/735	21
GO:0031638	GO:0031638	zymogen activation	9/254	43/17381	9.64556746244849e-09	3.32725254311451e-07	2.21498110251628e-07	5270/5345/5328/4323/350/715/2243/2244/7123	9
GO:0031640	GO:0031640	killing of cells of other organism	10/254	58/17381	1.04895633085492e-08	3.54946842240717e-07	2.36291215582056e-07	1667/728358/213/4069/8542/5196/4057/2147/3273/735	10
GO:0044364	GO:0044364	disruption of cells of other organism	10/254	58/17381	1.04895633085492e-08	3.54946842240717e-07	2.36291215582056e-07	1667/728358/213/4069/8542/5196/4057/2147/3273/735	10
GO:0050920	GO:0050920	regulation of chemotaxis	16/254	184/17381	1.27908347975562e-08	4.28734302223748e-07	2.85412172692243e-07	2247/3929/102/2919/8829/7857/7040/3673/6374/727/5196/5159/26585/7474/3273/1012	16
GO:0030199	GO:0030199	collagen fibril organization	9/254	45/17381	1.47760634303004e-08	4.90648162316423e-07	3.26628770564535e-07	1290/4017/5345/7042/1281/4015/1303/1289/26585	9
GO:0045785	GO:0045785	positive regulation of cell adhesion	23/254	394/17381	1.861858113627e-08	6.12516840529327e-07	4.07757814943457e-07	3491/4811/8829/7448/5345/7040/7042/151887/3673/10085/3676/2243/3678/2244/6422/857/7474/91663/3675/3273/335/6251/1012	23
GO:0031639	GO:0031639	plasminogen activation	7/254	23/17381	2.6313791739518e-08	8.57733046334931e-07	5.71000386660521e-07	5270/5345/5328/350/2243/2244/7123	7
GO:0006953	GO:0006953	acute-phase response	9/254	48/17381	2.69162097723659e-08	8.69393575647419e-07	5.78762902952212e-07	3929/5004/3630/5345/5265/325/3700/2147/3240	9
GO:0002685	GO:0002685	regulation of leukocyte migration	15/254	171/17381	3.27445522533411e-08	1.04812066807316e-06	6.9774309068997e-07	3929/102/2919/351/7040/3673/6374/4323/727/3674/1893/5196/3676/26585/7474	15
GO:0051851	GO:0051851	modification by host of symbiont morphology or physiology	10/254	68/17381	5.1421719532754e-08	1.63126222767746e-06	1.08594552434303e-06	1667/728358/5806/325/5196/5340/4057/2147/2040/348	10
GO:0007044	GO:0007044	cell-substrate junction assembly	11/254	89/17381	6.98856835388175e-08	2.18991082899779e-06	1.45784278156577e-06	3690/8829/3911/977/3673/4323/26585/3678/3918/6422/3273	11
GO:0050921	GO:0050921	positive regulation of chemotaxis	13/254	132/17381	7.02645185774692e-08	2.18991082899779e-06	1.45784278156577e-06	2247/3929/102/2919/8829/7857/7040/3673/6374/5196/5159/7474/1012	13
GO:0030168	GO:0030168	platelet activation	14/254	158/17381	8.36299076846839e-08	2.58380053916245e-06	1.7200586047367e-06	3690/60/5341/5270/83706/1281/3674/5196/3043/2243/2244/2147/348/3273	14
GO:0001523	GO:0001523	retinoid metabolic process	11/254	91/17381	8.82641152011449e-08	2.70346897680748e-06	1.79972292973659e-06	7276/55937/5950/375790/128/338/6382/2817/348/335/3339	11
GO:0051702	GO:0051702	interaction with symbiont	10/254	72/17381	9.00983293755812e-08	2.72568546852293e-06	1.81451264247294e-06	1667/728358/5806/325/5196/5340/4057/2147/2040/348	10
GO:0030203	GO:0030203	glycosaminoglycan metabolic process	14/254	159/17381	9.05237504322279e-08	2.72568546852293e-06	1.81451264247294e-06	2247/3697/3698/633/7040/375790/5159/6382/3700/1462/2132/2817/2131/3339	14
GO:0070527	GO:0070527	platelet aggregation	9/254	56/17381	1.0981669907167e-07	3.27881287228273e-06	2.1827343902171e-06	3690/60/5341/5270/83706/3674/3043/2243/2244	9
GO:0090288	GO:0090288	negative regulation of cellular response to growth factor stimulus	13/254	139/17381	1.29694461078991e-07	3.84003683511379e-06	2.55634608810958e-06	81792/5654/7040/2200/2201/4052/135228/2817/26585/6422/857/7474/3273	13
GO:0034109	GO:0034109	homotypic cell-cell adhesion	10/254	75/17381	1.34035706484896e-07	3.93577574496558e-06	2.62008031728196e-06	3690/60/5341/5270/83706/3674/1832/3043/2243/2244	10
GO:0051818	GO:0051818	disruption of cells of other organism involved in symbiotic interaction	6/254	18/17381	1.47125312248989e-07	4.28472323295621e-06	2.85237771029748e-06	1667/728358/213/5196/2147/735	6
GO:0051918	GO:0051918	negative regulation of fibrinolysis	5/254	10/17381	1.52115495162917e-07	4.39403540092555e-06	2.92514777604684e-06	5345/350/5340/2147/3273	5
GO:0006022	GO:0006022	aminoglycan metabolic process	14/254	166/17381	1.55032524209196e-07	4.44218192351028e-06	2.95719933699545e-06	2247/3697/3698/633/7040/375790/5159/6382/3700/1462/2132/2817/2131/3339	14
GO:0018108	GO:0018108	peptidyl-tyrosine phosphorylation	21/254	375/17381	1.59875048667321e-07	4.54428838331994e-06	3.02517249983554e-06	2247/56034/3690/2202/8829/3630/7448/351/7040/3263/1272/5159/91461/1969/26585/2321/3678/6422/857/2048/3273	21
GO:0071560	GO:0071560	cellular response to transforming growth factor beta stimulus	16/254	221/17381	1.66493254184433e-07	4.69484549299437e-06	3.12539968381304e-06	1284/5654/7040/2200/2201/27122/7042/1281/4053/4052/135228/6422/857/7474/3675/7123	16
GO:0045807	GO:0045807	positive regulation of endocytosis	12/254	119/17381	1.74094130454834e-07	4.87052319296083e-06	3.24234986433495e-06	967/721/7448/720/567/5806/3673/7018/26585/7474/348/718	12
GO:0018212	GO:0018212	peptidyl-tyrosine modification	21/254	378/17381	1.82610885515573e-07	5.06887872060024e-06	3.3743968729728e-06	2247/56034/3690/2202/8829/3630/7448/351/7040/3263/1272/5159/91461/1969/26585/2321/3678/6422/857/2048/3273	21
GO:0016101	GO:0016101	diterpenoid metabolic process	11/254	98/17381	1.90982683017521e-07	5.2601664555136e-06	3.5017387902111e-06	7276/55937/5950/375790/128/338/6382/2817/348/335/3339	11
GO:0071559	GO:0071559	response to transforming growth factor beta	16/254	225/17381	2.12754336032576e-07	5.81473966095188e-06	3.87092302077085e-06	1284/5654/7040/2200/2201/27122/7042/1281/4053/4052/135228/6422/857/7474/3675/7123	16
GO:0002687	GO:0002687	positive regulation of leukocyte migration	12/254	123/17381	2.50635353573539e-07	6.77439472369384e-06	4.50977378468605e-06	3929/102/2919/351/7040/3673/6374/4323/3674/5196/3676/7474	12
GO:0071827	GO:0071827	plasma lipoprotein particle organization	8/254	45/17381	2.51680299332279e-07	6.77439472369384e-06	4.50977378468605e-06	213/5360/341/55937/338/1071/348/335	8
GO:0038065	GO:0038065	collagen-activated signaling pathway	5/254	11/17381	2.75553070314042e-07	7.36120344981798e-06	4.90041748314723e-06	1284/1287/1282/3673/22801	5
GO:0010632	GO:0010632	regulation of epithelial cell migration	15/254	203/17381	3.13815096897821e-07	8.21722578274599e-06	5.47027903293888e-06	2247/27286/3690/8829/7040/5176/6781/7042/3673/350/1969/7474/3675/348/3273	15
GO:0030595	GO:0030595	leukocyte chemotaxis	15/254	203/17381	3.13815096897821e-07	8.21722578274599e-06	5.47027903293888e-06	1667/728358/3929/102/6279/2919/7857/6280/7042/6374/727/5196/26585/2321/7474	15
GO:0001101	GO:0001101	response to acid chemical	19/254	324/17381	3.14534958191234e-07	8.21722578274599e-06	5.47027903293888e-06	1290/4313/56034/5444/3371/80781/1490/5176/5950/1282/1281/3860/3673/2697/3856/338/5159/6422/7474	19
GO:0034329	GO:0034329	cell junction assembly	15/254	204/17381	3.34355362385345e-07	8.67127447120532e-06	5.77254321382919e-06	3690/60/8829/3911/977/3673/2697/4323/26585/3678/1828/3918/6422/857/3273	15
GO:0045216	GO:0045216	cell-cell junction organization	16/254	233/17381	3.4187498906582e-07	8.80204229094825e-06	5.85959649451486e-06	8829/5817/7040/3911/7042/3673/2697/4323/1832/1000/26585/1828/6422/857/3273/1012	16
GO:0033344	GO:0033344	cholesterol efflux	8/254	47/17381	3.58015861068071e-07	9.15124410208089e-06	6.09206319266913e-06	5360/5444/341/55937/338/1071/348/335	8
GO:0061035	GO:0061035	regulation of cartilage development	9/254	64/17381	3.60589410157986e-07	9.15124410208089e-06	6.09206319266913e-06	3491/81792/2202/4017/1490/7040/91461/26585/7474	9
GO:0030301	GO:0030301	cholesterol transport	10/254	84/17381	3.97886698387159e-07	9.95557351668715e-06	6.62751231486987e-06	5360/5444/341/55937/338/857/1071/348/335/1191	10
GO:0034446	GO:0034446	substrate adhesion-dependent cell spreading	10/254	84/17381	3.97886698387159e-07	9.95557351668715e-06	6.62751231486987e-06	3690/8829/3911/83706/2192/3676/2243/2244/91663/335	10
GO:0071825	GO:0071825	protein-lipid complex subunit organization	8/254	48/17381	4.24235791327213e-07	1.05406277383608e-05	7.01698802438165e-06	213/5360/341/55937/338/1071/348/335	8
GO:0051701	GO:0051701	interaction with host	15/254	209/17381	4.56450741105648e-07	1.12622880774192e-05	7.49740362035373e-06	1667/728358/213/6510/3690/5817/7040/5806/8547/3673/325/1969/3678/857/735	15
GO:0008228	GO:0008228	opsonization	5/254	12/17381	4.66745783249209e-07	1.14368811578237e-05	7.61363176015225e-06	3929/721/722/725/5806	5
GO:0006721	GO:0006721	terpenoid metabolic process	11/254	108/17381	5.17115497199623e-07	1.25843243941799e-05	8.37749475275814e-06	7276/55937/5950/375790/128/338/6382/2817/348/335/3339	11
GO:0034113	GO:0034113	heterotypic cell-cell adhesion	8/254	50/17381	5.88558807064542e-07	1.42255064047641e-05	9.47004396329414e-06	3690/1832/3676/2243/3678/2244/91663/335	8
GO:0050678	GO:0050678	regulation of epithelial cell proliferation	18/254	307/17381	6.50684543424443e-07	1.56208255593719e-05	1.03989201214419e-05	2247/3690/8829/7857/5654/7040/5176/7042/7291/2697/350/135228/1893/6422/857/7474/348/1012	18
GO:0090092	GO:0090092	regulation of transmembrane receptor protein serine/threonine kinase signaling pathway	15/254	216/17381	6.94999131663489e-07	1.65726974147676e-05	1.10325895361912e-05	3491/3624/5654/7040/2200/2201/27122/7042/4052/135228/26585/6422/857/7474/3675	15
GO:0001654	GO:0001654	eye development	19/254	343/17381	7.47854828519084e-07	1.77141880381887e-05	1.17924898223325e-05	1290/3624/2202/8829/7040/5176/5950/2200/2201/7042/1282/7291/1471/4237/5159/1289/1969/7474/2048	19
GO:0001936	GO:0001936	regulation of endothelial cell proliferation	11/254	113/17381	8.17236806988761e-07	1.9229419703517e-05	1.28011927870599e-05	2247/3690/8829/7857/2697/350/1893/857/7474/348/1012	11
GO:0015918	GO:0015918	sterol transport	10/254	91/17381	8.46864662815614e-07	1.9795461493315e-05	1.31780117544784e-05	5360/5444/341/55937/338/857/1071/348/335/1191	10
GO:0001895	GO:0001895	retina homeostasis	9/254	71/17381	8.92081659936808e-07	2.07161185474214e-05	1.37909012031511e-05	213/4069/60/567/7018/4057/5304/3933/3512	9
GO:0001906	GO:0001906	cell killing	12/254	139/17381	9.4466827366911e-07	2.17948465996516e-05	1.45090198970232e-05	1667/728358/213/4069/5817/567/8542/5196/4057/2147/3273/735	12
GO:0001655	GO:0001655	urogenital system development	18/254	316/17381	9.88206536351641e-07	2.25705184420134e-05	1.50253914228759e-05	2247/4811/8829/3371/7040/5176/3911/5950/2200/7042/1282/5159/6382/26585/6422/7474/2048/3675	18
GO:0032967	GO:0032967	positive regulation of collagen biosynthetic process	6/254	24/17381	9.90993773417984e-07	2.25705184420134e-05	1.50253914228759e-05	5345/1490/7040/3673/5159/2147	6
GO:0009620	GO:0009620	response to fungus	8/254	54/17381	1.08454850123385e-06	2.43886128157207e-05	1.62357127399898e-05	1667/728358/6279/6280/7040/5806/4057/3273	8
GO:0061844	GO:0061844	antimicrobial humoral immune response mediated by antimicrobial peptide	8/254	54/17381	1.08454850123385e-06	2.43886128157207e-05	1.62357127399898e-05	1667/728358/6280/51297/5196/4057/2147/3273	8
GO:0051917	GO:0051917	regulation of fibrinolysis	5/254	14/17381	1.15188184762622e-06	2.57398503434966e-05	1.7135243373824e-05	5345/350/5340/2147/3273	5
GO:0010594	GO:0010594	regulation of endothelial cell migration	12/254	143/17381	1.27893554794949e-06	2.78737269590907e-05	1.85557836897142e-05	2247/27286/3690/8829/7040/5176/6781/350/1969/7474/348/3273	12
GO:0010714	GO:0010714	positive regulation of collagen metabolic process	6/254	25/17381	1.28804764133312e-06	2.78737269590907e-05	1.85557836897142e-05	5345/1490/7040/3673/5159/2147	6
GO:0030194	GO:0030194	positive regulation of blood coagulation	6/254	25/17381	1.28804764133312e-06	2.78737269590907e-05	1.85557836897142e-05	5341/5345/350/5340/2147/3273	6
GO:0044253	GO:0044253	positive regulation of multicellular organismal metabolic process	6/254	25/17381	1.28804764133312e-06	2.78737269590907e-05	1.85557836897142e-05	5345/1490/7040/3673/5159/2147	6
GO:1900048	GO:1900048	positive regulation of hemostasis	6/254	25/17381	1.28804764133312e-06	2.78737269590907e-05	1.85557836897142e-05	5341/5345/350/5340/2147/3273	6
GO:0007178	GO:0007178	transmembrane receptor protein serine/threonine kinase signaling pathway	18/254	322/17381	1.29444552441597e-06	2.78737269590907e-05	1.85557836897142e-05	3491/3624/11167/5654/7040/2200/2201/27122/7042/1281/4053/4052/135228/26585/6422/857/7474/3675	18
GO:0051271	GO:0051271	negative regulation of cellular component movement	17/254	290/17381	1.34461872879347e-06	2.87797008638746e-05	1.91588984375328e-05	2247/3486/8829/7040/5176/6781/1281/2192/727/350/7076/5911/26585/6422/7474/348/3273	17
GO:0050832	GO:0050832	defense response to fungus	7/254	40/17381	1.61881040280518e-06	3.44409183303402e-05	2.29276203914482e-05	1667/728358/6279/6280/7040/4057/3273	7
GO:0050820	GO:0050820	positive regulation of coagulation	6/254	26/17381	1.65405922034702e-06	3.49813833922199e-05	2.32874127075172e-05	5341/5345/350/5340/2147/3273	6
GO:0045766	GO:0045766	positive regulation of angiogenesis	12/254	147/17381	1.71396301690868e-06	3.60337905270801e-05	2.39880093366167e-05	2247/27286/8829/729/7291/727/1893/26585/2321/3678/7474/718	12
GO:1990748	GO:1990748	cellular detoxification	10/254	99/17381	1.85333931264409e-06	3.87347916342615e-05	2.57860893839707e-05	213/6280/3039/3040/55937/128/50506/3043/3240/348	10
GO:0045926	GO:0045926	negative regulation of growth	15/254	234/17381	1.90115043146875e-06	3.91294990596354e-05	2.60488495673044e-05	3929/3624/7093/8614/8829/5270/7040/5950/7042/64061/2697/26585/6422/7474/3273	15
GO:0034332	GO:0034332	adherens junction organization	11/254	123/17381	1.90526409719024e-06	3.91294990596354e-05	2.60488495673044e-05	8829/5817/3911/3673/4323/1832/1000/26585/6422/3273/1012	11
GO:0045834	GO:0045834	positive regulation of lipid metabolic process	11/254	123/17381	1.90526409719024e-06	3.91294990596354e-05	2.60488495673044e-05	3491/2247/341/3630/7040/7291/5159/2321/2147/348/335	11
GO:0061448	GO:0061448	connective tissue development	15/254	237/17381	2.22681677885215e-06	4.54705748003545e-05	3.02701591172461e-05	3491/2247/81792/2202/4017/1490/7040/6781/7045/7076/5159/1289/91461/26585/7474	15
GO:0040013	GO:0040013	negative regulation of locomotion	17/254	303/17381	2.44393402134398e-06	4.96188433019152e-05	3.30316977200597e-05	2247/3486/8829/7040/5176/6781/1281/2192/727/350/7076/5911/26585/6422/7474/348/3273	17
GO:0050680	GO:0050680	negative regulation of epithelial cell proliferation	11/254	127/17381	2.61231090530082e-06	5.27360264007603e-05	3.51068337572425e-05	7857/7040/5176/7042/2697/350/135228/6422/857/7474/348	11
GO:0098754	GO:0098754	detoxification	10/254	103/17381	2.66665475921915e-06	5.35289511836477e-05	3.56346907164165e-05	213/6280/3039/3040/55937/128/50506/3043/3240/348	10
GO:0051216	GO:0051216	cartilage development	13/254	182/17381	2.84513738304426e-06	5.67908602357093e-05	3.78061720857508e-05	3491/2247/81792/2202/4017/1490/7040/6781/7045/7076/91461/26585/7474	13
GO:0002683	GO:0002683	negative regulation of immune system process	20/254	412/17381	2.92839472288825e-06	5.81261812872734e-05	3.86951069822399e-05	259/3624/5654/3630/722/725/7040/2200/7042/1281/325/714/727/5196/7105/4057/26585/6422/335/2	20
GO:0006720	GO:0006720	isoprenoid metabolic process	11/254	129/17381	3.04516020544013e-06	6.01080789440487e-05	4.00144735767483e-05	7276/55937/5950/375790/128/338/6382/2817/348/335/3339	11
GO:0010712	GO:0010712	regulation of collagen metabolic process	7/254	44/17381	3.16571962749408e-06	6.1801108991684e-05	4.11415384787693e-05	5345/1490/7040/3673/1471/5159/2147	7
GO:0019731	GO:0019731	antibacterial humoral response	7/254	44/17381	3.16571962749408e-06	6.1801108991684e-05	4.11415384787693e-05	1667/728358/51297/4057/2243/2244/3512	7
GO:0006027	GO:0006027	glycosaminoglycan catabolic process	8/254	62/17381	3.18659748423312e-06	6.18687478769415e-05	4.1186566275938e-05	2247/633/7040/375790/6382/1462/2817/3339	8
GO:0010876	GO:0010876	lipid localization	19/254	380/17381	3.40433329664159e-06	6.57369358856933e-05	4.37616528464168e-05	3929/213/3624/5360/5444/3690/341/55937/5950/8542/350/338/857/3933/1071/348/335/1191/718	19
GO:0044089	GO:0044089	positive regulation of cellular component biogenesis	22/254	493/17381	3.64359249086102e-06	6.99766709190768e-05	4.65840815190026e-05	7058/5898/3936/27286/8829/5341/5345/1490/7040/22883/7291/375790/6382/4312/23191/6422/857/2048/3273/335/1191/3512	22
GO:0044246	GO:0044246	regulation of multicellular organismal metabolic process	7/254	45/17381	3.70251634583968e-06	7.06575922753639e-05	4.70373768180315e-05	5345/1490/7040/3673/1471/5159/2147	7
GO:0006869	GO:0006869	lipid transport	18/254	347/17381	3.72303213754835e-06	7.06575922753639e-05	4.70373768180315e-05	3929/213/3624/5360/5444/3690/341/55937/5950/8542/350/338/857/3933/1071/348/335/1191	18
GO:0060840	GO:0060840	artery development	9/254	84/17381	3.73870738749463e-06	7.06575922753639e-05	4.70373768180315e-05	8829/7042/1281/4015/4052/338/5159/348/4016	9
GO:0072001	GO:0072001	renal system development	16/254	280/17381	3.84470241014961e-06	7.22763368426538e-05	4.81149892264338e-05	2247/4811/8829/7040/5176/3911/5950/2200/7042/1282/5159/6382/26585/6422/7474/3675	16
GO:0097237	GO:0097237	cellular response to toxic substance	10/254	108/17381	4.10631109878745e-06	7.67880175473252e-05	5.1118454509559e-05	213/6280/3039/3040/55937/128/50506/3043/3240/348	10
GO:0006024	GO:0006024	glycosaminoglycan biosynthetic process	10/254	109/17381	4.46373476460932e-06	8.30348147573661e-05	5.52770020175098e-05	633/7040/375790/5159/6382/1462/2132/2817/2131/3339	10
GO:0007565	GO:0007565	female pregnancy	13/254	190/17381	4.57417638249126e-06	8.42486163457486e-05	5.60850403451189e-05	259/4313/8614/7040/6781/2192/3673/2697/7076/1471/5069/1828/3675	13
GO:0044706	GO:0044706	multi-multicellular organism process	14/254	220/17381	4.57640950034604e-06	8.42486163457486e-05	5.60850403451189e-05	259/4313/8614/5270/7040/6781/2192/3673/2697/7076/1471/5069/1828/3675	14
GO:0006023	GO:0006023	aminoglycan biosynthetic process	10/254	110/17381	4.84782283188355e-06	8.83298180599091e-05	5.88019320013082e-05	633/7040/375790/5159/6382/1462/2132/2817/2131/3339	10
GO:0090101	GO:0090101	negative regulation of transmembrane receptor protein serine/threonine kinase signaling pathway	10/254	110/17381	4.84782283188355e-06	8.83298180599091e-05	5.88019320013082e-05	5654/7040/2200/2201/4052/135228/26585/6422/857/7474	10
GO:0032964	GO:0032964	collagen biosynthetic process	7/254	47/17381	5.00520724208811e-06	9.02715803611119e-05	6.00945801387763e-05	5345/1490/7040/3673/5159/1289/2147	7
GO:0044764	GO:0044764	multi-organism cellular process	7/254	47/17381	5.00520724208811e-06	9.02715803611119e-05	6.00945801387763e-05	213/51297/7105/4057/2147/3273/735	7
GO:0009636	GO:0009636	response to toxic substance	14/254	222/17381	5.08156569957947e-06	9.11858733868982e-05	6.07032329981662e-05	213/5444/6280/3039/3040/55937/128/1471/50506/5159/6382/3043/3240/348	14
GO:0048608	GO:0048608	reproductive structure development	20/254	429/17381	5.37048716080455e-06	9.58861350871285e-05	6.3832238298481e-05	3491/3624/8614/3371/5654/29072/5270/5176/5950/6781/7042/2697/4323/3856/1471/5159/6382/5340/6422/7474	20
GO:0006026	GO:0006026	aminoglycan catabolic process	8/254	67/17381	5.77234600541956e-06	0.000102545726786278	6.82655867061987e-05	2247/633/7040/375790/6382/1462/2817/3339	8
GO:0061458	GO:0061458	reproductive system development	20/254	432/17381	5.956305203701e-06	0.000105287325317162	7.00906928133864e-05	3491/3624/8614/3371/5654/29072/5270/5176/5950/6781/7042/2697/4323/3856/1471/5159/6382/5340/6422/7474	20
GO:0007597	GO:0007597	blood coagulation, intrinsic pathway	5/254	19/17381	6.30156538303705e-06	0.000110292915300151	7.34229578205043e-05	462/3827/350/2147/2	5
GO:0043691	GO:0043691	reverse cholesterol transport	5/254	19/17381	6.30156538303705e-06	0.000110292915300151	7.34229578205043e-05	55937/1071/348/335/1191	5
GO:0050764	GO:0050764	regulation of phagocytosis	8/254	68/17381	6.46022720099205e-06	0.000112515623750612	7.49026342653722e-05	721/722/725/720/7040/5806/3673/718	8
GO:0072678	GO:0072678	T cell migration	7/254	49/17381	6.66843482679383e-06	0.000115575360680968	7.69395278860372e-05	1667/728358/102/351/1893/3676/7474	7
GO:1904018	GO:1904018	positive regulation of vasculature development	12/254	168/17381	6.88803582270991e-06	0.000118556737736214	7.89242566528723e-05	2247/27286/8829/729/7291/727/1893/26585/2321/3678/7474/718	12
GO:0050808	GO:0050808	synapse organization	15/254	260/17381	6.90718961761786e-06	0.000118556737736214	7.89242566528723e-05	7058/1287/27286/60/3371/351/10160/22883/1282/375790/1000/23191/7474/2048/348	15
GO:0060346	GO:0060346	bone trabecula formation	4/254	10/17381	8.72905196696375e-06	0.000148928755535854	9.91431743934895e-05	4313/2201/26585/6422	4
GO:0048048	GO:0048048	embryonic eye morphogenesis	6/254	34/17381	8.76051503152085e-06	0.000148928755535854	9.91431743934895e-05	2202/2200/2201/7291/4237/7474	6
GO:0050730	GO:0050730	regulation of peptidyl-tyrosine phosphorylation	14/254	233/17381	8.85094347466478e-06	0.000149749534121352	9.96895738725402e-05	56034/3690/8829/3630/7448/351/7040/3263/1272/26585/3678/6422/857/3273	14
GO:0046718	GO:0046718	viral entry into host cell	10/254	118/17381	9.09623198015477e-06	0.000153170200120805	0.000101966741129497	6510/3690/5817/5806/8547/3673/325/1969/3678/857	10
GO:0048592	GO:0048592	eye morphogenesis	11/254	145/17381	9.43177679854074e-06	0.000158071240401959	0.000105229406486202	1290/2202/5950/2200/2201/7291/4237/1289/1969/7474/2048	11
GO:0022612	GO:0022612	gland morphogenesis	10/254	119/17381	9.80486776542482e-06	0.000163552559486171	0.000108878368514502	8829/3371/7040/3911/7042/50506/1969/6422/857/7474	10
GO:0007179	GO:0007179	transforming growth factor beta receptor signaling pathway	12/254	174/17381	9.85378890323923e-06	0.000163600523239294	0.000108910298404223	5654/7040/2200/2201/27122/7042/1281/4053/4052/135228/857/3675	12
GO:0098869	GO:0098869	cellular oxidant detoxification	9/254	95/17381	1.03791454651365e-05	0.000171521413198279	0.000114183304088919	213/6280/3039/3040/55937/50506/3043/3240/348	9
GO:0043534	GO:0043534	blood vessel endothelial cell migration	9/254	97/17381	1.23081995597657e-05	0.000202458486277073	0.000134778384068195	2247/27286/8829/7040/1969/26585/348/3273/335	9
GO:2000146	GO:2000146	negative regulation of cell motility	15/254	274/17381	1.29265415761033e-05	0.000211649779815185	0.000140897108520515	2247/3486/7040/5176/6781/1281/2192/727/350/7076/5911/26585/6422/348/3273	15
GO:0097529	GO:0097529	myeloid leukocyte migration	12/254	179/17381	1.31257523967148e-05	0.0002139256801171	0.000142412195245863	3929/6279/2919/7857/6280/7042/6374/4323/727/5196/26585/2321	12
GO:0042744	GO:0042744	hydrogen peroxide catabolic process	5/254	22/17381	1.37682696747789e-05	0.00022337288655018	0.000148701283149378	3039/3040/50506/3043/3240	5
GO:0060562	GO:0060562	epithelial tube morphogenesis	16/254	310/17381	1.38594102832475e-05	0.000223829476074448	0.000149005238786877	2247/5898/81792/8829/3371/29072/7040/3911/7042/1282/7291/4323/1969/26585/6422/7474	16
GO:0030282	GO:0030282	bone mineralization	9/254	99/17381	1.45350827141034e-05	0.000233679406711355	0.000155562423713219	7040/2201/7291/1893/50506/91461/4057/26585/7123	9
GO:0090303	GO:0090303	positive regulation of wound healing	7/254	55/17381	1.46212522819617e-05	0.000234005898008152	0.000155779771823461	5341/7448/5345/350/5340/2147/3273	7
GO:0048332	GO:0048332	mesoderm morphogenesis	8/254	77/17381	1.64227758490516e-05	0.00026165974256359	0.000174189177875001	3624/3690/29072/3673/1969/2132/7474/3675	8
GO:0044788	GO:0044788	modulation by host of viral process	5/254	23/17381	1.73837842223231e-05	0.000275734755990688	0.000183559037347557	5806/325/4057/2040/348	5
GO:0007162	GO:0007162	negative regulation of cell adhesion	14/254	248/17381	1.7895740876926e-05	0.000282593632603192	0.000188125051464106	102/3371/5270/6695/7040/2192/3827/7045/4323/5340/91663/3273/335/1012	14
GO:0010596	GO:0010596	negative regulation of endothelial cell migration	7/254	57/17381	1.85820673737287e-05	0.00029213312114539	0.000194475572374329	2247/7040/5176/6781/350/348/3273	7
GO:0032965	GO:0032965	regulation of collagen biosynthetic process	6/254	39/17381	1.99917308997303e-05	0.000312170698224962	0.000207814762590987	5345/1490/7040/3673/5159/2147	6
GO:0017015	GO:0017015	regulation of transforming growth factor beta receptor signaling pathway	9/254	103/17381	2.00323442711206e-05	0.000312170698224962	0.000207814762590987	5654/7040/2200/2201/27122/4052/135228/857/3675	9
GO:0072593	GO:0072593	reactive oxygen species metabolic process	14/254	251/17381	2.04640401326222e-05	0.000317505391227976	0.00021136611435533	3491/3630/3039/3040/1490/7040/5806/50506/5159/3043/2147/3240/857/1191	14
GO:1903844	GO:1903844	regulation of cellular response to transforming growth factor beta stimulus	9/254	105/17381	2.33862668794281e-05	0.000361266983576557	0.000240498588915675	5654/7040/2200/2201/27122/4052/135228/857/3675	9
GO:0030308	GO:0030308	negative regulation of cell growth	11/254	160/17381	2.38556925192775e-05	0.000366923270653648	0.000244264028666286	3624/8829/5270/7040/7042/64061/2697/26585/6422/7474/3273	11
GO:0042742	GO:0042742	defense response to bacterium	15/254	290/17381	2.51597293809171e-05	0.000385312579699993	0.000256505952445193	1667/728358/3929/4069/6279/6280/22861/51297/1969/4057/2243/2244/2147/3240/3512	15
GO:0030307	GO:0030307	positive regulation of cell growth	11/254	161/17381	2.52793126417175e-05	0.000385482394060181	0.000256618999349172	102/6279/8829/3630/6280/3872/7042/4323/23191/2147/6422	11
GO:0030260	GO:0030260	entry into host cell	10/254	134/17381	2.77546348069181e-05	0.000415461986718957	0.000276576676243203	6510/3690/5817/5806/8547/3673/325/1969/3678/857	10
GO:0044409	GO:0044409	entry into host	10/254	134/17381	2.77546348069181e-05	0.000415461986718957	0.000276576676243203	6510/3690/5817/5806/8547/3673/325/1969/3678/857	10
GO:0051806	GO:0051806	entry into cell of other organism involved in symbiotic interaction	10/254	134/17381	2.77546348069181e-05	0.000415461986718957	0.000276576676243203	6510/3690/5817/5806/8547/3673/325/1969/3678/857	10
GO:0051828	GO:0051828	entry into other organism involved in symbiotic interaction	10/254	134/17381	2.77546348069181e-05	0.000415461986718957	0.000276576676243203	6510/3690/5817/5806/8547/3673/325/1969/3678/857	10
GO:0001763	GO:0001763	morphogenesis of a branching structure	12/254	193/17381	2.78299895409827e-05	0.000415461986718957	0.000276576676243203	2247/8829/3371/29072/7040/3911/1282/4323/1969/26585/6422/7474	12
GO:0034370	GO:0034370	triglyceride-rich lipoprotein particle remodeling	4/254	13/17381	2.87090113797882e-05	0.000425012989301614	0.000282934862150807	338/1071/348/335	4
GO:0061430	GO:0061430	bone trabecula morphogenesis	4/254	13/17381	2.87090113797882e-05	0.000425012989301614	0.000282934862150807	4313/2201/26585/6422	4
GO:0030336	GO:0030336	negative regulation of cell migration	14/254	259/17381	2.89662033731305e-05	0.000427041164252002	0.000284285035944198	2247/3486/7040/5176/6781/1281/727/350/7076/5911/26585/6422/348/3273	14
GO:0002698	GO:0002698	negative regulation of immune effector process	9/254	108/17381	2.93054089752826e-05	0.000430256686318922	0.00028642563709204	5654/3630/722/725/7040/7042/7105/335/2	9
GO:0043010	GO:0043010	camera-type eye development	15/254	296/17381	3.18910570771315e-05	0.000466291875699787	0.000310414577657849	3624/2202/8829/7040/5176/5950/2200/2201/7042/1282/7291/5159/1969/7474/2048	15
GO:0060343	GO:0060343	trabecula formation	5/254	26/17381	3.27872323197846e-05	0.000477430477181125	0.000317829642030008	4313/5950/2201/26585/6422	5
GO:0048771	GO:0048771	tissue remodeling	11/254	166/17381	3.35535368445767e-05	0.000486594760852167	0.000323930385777718	3690/633/7040/4323/1471/1969/5340/26585/6422/857/3273	11
GO:0071772	GO:0071772	response to BMP	11/254	167/17381	3.54626466272317e-05	0.000510116532253255	0.000339589034610652	3491/11167/81792/5654/7040/2200/7042/26585/6422/7474/3675	11
GO:0071773	GO:0071773	cellular response to BMP stimulus	11/254	167/17381	3.54626466272317e-05	0.000510116532253255	0.000339589034610652	3491/11167/81792/5654/7040/2200/7042/26585/6422/7474/3675	11
GO:0043588	GO:0043588	skin development	18/254	411/17381	3.66192848865373e-05	0.000524630319362367	0.000349250989558783	1290/3624/3911/3872/7042/1281/196374/3860/3673/3856/135228/1832/1289/388698/1969/1828/7474/3675	18
GO:0031349	GO:0031349	positive regulation of defense response	19/254	451/17381	3.76987653814205e-05	0.000537926559840109	0.000358102413071452	3929/4313/6279/118430/6280/5817/7040/3263/3673/2697/338/7105/4057/2243/2244/857/7474/718/4893	19
GO:0051852	GO:0051852	disruption by host of symbiont cells	4/254	14/17381	3.9731863192653e-05	0.000562651104577314	0.00037456175862806	1667/728358/5196/2147	4
GO:0007265	GO:0007265	Ras protein signal transduction	16/254	338/17381	3.97482204472012e-05	0.000562651104577314	0.00037456175862806	2247/5898/8829/10160/7042/1281/5159/5911/7077/23191/2048/3675/348/335/4893/1012	16
GO:1903036	GO:1903036	positive regulation of response to wounding	7/254	64/17381	4.00288440578544e-05	0.000564029430537277	0.00037547932226799	5341/7448/5345/350/5340/2147/3273	7
GO:0051235	GO:0051235	maintenance of location	15/254	302/17381	4.01630863850073e-05	0.000564029430537277	0.00037547932226799	2247/213/6279/3690/6280/7040/2200/2201/4052/338/2147/857/348/335/718	15
GO:0035924	GO:0035924	cellular response to vascular endothelial growth factor stimulus	6/254	44/17381	4.06917063450651e-05	0.000569203278126049	0.000378923597834071	81792/967/8829/5159/2321/3273	6
GO:0051099	GO:0051099	positive regulation of binding	11/254	170/17381	4.17625946482629e-05	0.00058189215209913	0.000387370692155404	5444/8829/7448/351/7040/567/7291/3673/857/7474/348	11
GO:0050679	GO:0050679	positive regulation of epithelial cell proliferation	11/254	171/17381	4.40662569064044e-05	0.000611591448392402	0.000407141773308761	2247/3690/8829/7857/5654/7040/7291/1893/6422/7474/1012	11
GO:0032092	GO:0032092	positive regulation of protein binding	8/254	89/17381	4.74142808073811e-05	0.000652957130653585	0.000434679269580519	8829/7448/351/567/3673/857/7474/348	8
GO:0097006	GO:0097006	regulation of plasma lipoprotein particle levels	8/254	89/17381	4.74142808073811e-05	0.000652957130653585	0.000434679269580519	213/5360/341/55937/338/1071/348/335	8
GO:0034377	GO:0034377	plasma lipoprotein particle assembly	5/254	28/17381	4.78310714372981e-05	0.000656153655663012	0.000436807224221129	341/55937/338/348/335	5
GO:0048732	GO:0048732	gland development	18/254	422/17381	5.15772091544708e-05	0.00070482240048398	0.000469206433077312	8829/3371/5270/7448/7040/5176/462/3911/27122/7042/3673/1471/50506/1969/6422/857/7474/335	18
GO:0002762	GO:0002762	negative regulation of myeloid leukocyte differentiation	6/254	46/17381	5.26927427510471e-05	0.000714569904559046	0.000475695431746094	3624/2200/325/714/4057/6422	6
GO:0032330	GO:0032330	regulation of chondrocyte differentiation	6/254	46/17381	5.26927427510471e-05	0.000714569904559046	0.000475695431746094	81792/2202/4017/1490/91461/26585	6
GO:0070372	GO:0070372	regulation of ERK1 and ERK2 cascade	14/254	274/17381	5.354075115543e-05	0.000715395174324557	0.000476244821042938	3491/2247/56034/8829/351/5345/1490/7040/2192/5159/1969/2243/2244/2048	14
GO:0015671	GO:0015671	oxygen transport	4/254	15/17381	5.35589970082556e-05	0.000715395174324557	0.000476244821042938	3039/3040/3046/3043	4
GO:0030949	GO:0030949	positive regulation of vascular endothelial growth factor receptor signaling pathway	4/254	15/17381	5.35589970082556e-05	0.000715395174324557	0.000476244821042938	3690/7448/2321/3678	4
GO:0044331	GO:0044331	cell-cell adhesion mediated by cadherin	4/254	15/17381	5.35589970082556e-05	0.000715395174324557	0.000476244821042938	5345/1000/5340/7474	4
GO:0030500	GO:0030500	regulation of bone mineralization	7/254	67/17381	5.39908683541734e-05	0.000718462753791678	0.000478286935508881	7040/2201/7291/1893/91461/4057/26585	7
GO:0035239	GO:0035239	tube morphogenesis	16/254	347/17381	5.43723118209633e-05	0.000720838895148816	0.000479868753580929	2247/5898/81792/8829/3371/29072/7040/3911/7042/1282/7291/4323/1969/26585/6422/7474	16
GO:0001894	GO:0001894	tissue homeostasis	12/254	208/17381	5.78132180093861e-05	0.000763607299581222	0.000508340054263708	213/4069/3690/60/1490/567/5950/7018/4057/5304/3933/3512	12
GO:0007517	GO:0007517	muscle organ development	17/254	389/17381	6.19852137352045e-05	0.000815679497782154	0.000543004971785592	2247/7093/93185/165/7040/3911/5950/7042/1281/7291/2697/22801/1832/2817/26585/857/7474	17
GO:0048754	GO:0048754	branching morphogenesis of an epithelial tube	10/254	148/17381	6.4854868494753e-05	0.000850292796169216	0.000566047347087629	2247/8829/3371/7040/3911/1282/4323/1969/26585/7474	10
GO:0038084	GO:0038084	vascular endothelial growth factor signaling pathway	5/254	30/17381	6.77202939187572e-05	0.000884596339313765	0.000588883515617056	967/8829/5159/2321/3273	5
GO:0061138	GO:0061138	morphogenesis of a branching epithelium	11/254	180/17381	7.02140426814133e-05	0.000912075719497294	0.000607176779211169	2247/8829/3371/7040/3911/1282/4323/1969/26585/6422/7474	11
GO:0035988	GO:0035988	chondrocyte proliferation	4/254	16/17381	7.0594095936323e-05	0.000912075719497294	0.000607176779211169	1490/6781/4323/4057	4
GO:0051883	GO:0051883	killing of cells in other organism involved in symbiotic interaction	4/254	16/17381	7.0594095936323e-05	0.000912075719497294	0.000607176779211169	213/5196/2147/735	4
GO:0030512	GO:0030512	negative regulation of transforming growth factor beta receptor signaling pathway	7/254	70/17381	7.17083183331751e-05	0.000921044857293846	0.000613147612644399	5654/7040/2200/2201/4052/135228/857	7
GO:0010634	GO:0010634	positive regulation of epithelial cell migration	9/254	121/17381	7.18067620237532e-05	0.000921044857293846	0.000613147612644399	2247/27286/3690/8829/7040/7042/3673/7474/3675	9
GO:0002062	GO:0002062	chondrocyte differentiation	8/254	95/17381	7.5691040851495e-05	0.000962342705028649	0.000640639950878983	81792/2202/4017/1490/7040/7045/91461/26585	8
GO:0061383	GO:0061383	trabecula morphogenesis	6/254	49/17381	7.58389973003157e-05	0.000962342705028649	0.000640639950878983	4313/5950/2201/7042/26585/6422	6
GO:1900024	GO:1900024	regulation of substrate adhesion-dependent cell spreading	6/254	49/17381	7.58389973003157e-05	0.000962342705028649	0.000640639950878983	8829/2192/2243/2244/91663/335	6
GO:1902905	GO:1902905	positive regulation of supramolecular fiber organization	11/254	182/17381	7.75572899995969e-05	0.000980644310920171	0.000652823489901084	8829/5341/351/5345/1490/11034/23191/6422/348/335/1191	11
GO:0065005	GO:0065005	protein-lipid complex assembly	5/254	31/17381	7.97866164226043e-05	0.00100170264363786	0.000666842206068782	341/55937/338/348/335	5
GO:2000404	GO:2000404	regulation of T cell migration	5/254	31/17381	7.97866164226043e-05	0.00100170264363786	0.000666842206068782	102/351/1893/3676/7474	5
GO:0019216	GO:0019216	regulation of lipid metabolic process	16/254	360/17381	8.38232780181116e-05	0.00104867643238856	0.000698113067852842	3491/2247/341/3630/1490/7040/27122/7291/338/5159/2321/2147/857/348/335/718	16
GO:0032371	GO:0032371	regulation of sterol transport	6/254	50/17381	8.51363811932017e-05	0.00105765581251554	0.000704090719694973	5360/5444/341/1071/348/335	6
GO:0032374	GO:0032374	regulation of cholesterol transport	6/254	50/17381	8.51363811932017e-05	0.00105765581251554	0.000704090719694973	5360/5444/341/1071/348/335	6
GO:0030278	GO:0030278	regulation of ossification	11/254	184/17381	8.55484955963015e-05	0.0010590724907793	0.000705033814798788	3491/7040/2201/7042/7291/1893/91461/4057/26585/6422/7474	11
GO:1903845	GO:1903845	negative regulation of cellular response to transforming growth factor beta stimulus	7/254	72/17381	8.59624602510569e-05	0.00106031574728852	0.000705861461524672	5654/7040/2200/2201/4052/135228/857	7
GO:1990778	GO:1990778	protein localization to cell periphery	13/254	251/17381	8.62457784875829e-05	0.00106031574728852	0.000705861461524672	81619/3630/7040/3911/57799/5911/91461/1000/1969/857/91663/2048/3675	13
GO:0014066	GO:0014066	regulation of phosphatidylinositol 3-kinase signaling	8/254	97/17381	8.77674308548394e-05	0.00107530235112843	0.000715838174703536	56034/3630/5270/7042/7291/5159/2321/2147	8
GO:0097191	GO:0097191	extrinsic apoptotic signaling pathway	12/254	218/17381	9.06873916911854e-05	0.00110725877209203	0.000737111843480172	3624/8829/7857/7040/7042/8406/3856/5196/2243/2244/6422/857	12
GO:0010543	GO:0010543	regulation of platelet activation	5/254	32/17381	9.3441716465911e-05	0.00112905788451005	0.000751623703169772	5341/5270/2147/348/3273	5
GO:0090218	GO:0090218	positive regulation of lipid kinase activity	5/254	32/17381	9.3441716465911e-05	0.00112905788451005	0.000751623703169772	2247/7040/5159/2321/2147	5
GO:0007045	GO:0007045	cell-substrate adherens junction assembly	7/254	73/17381	9.39096336918413e-05	0.00112905788451005	0.000751623703169772	8829/3911/3673/4323/26585/6422/3273	7
GO:0048041	GO:0048041	focal adhesion assembly	7/254	73/17381	9.39096336918413e-05	0.00112905788451005	0.000751623703169772	8829/3911/3673/4323/26585/6422/3273	7
GO:0002040	GO:0002040	sprouting angiogenesis	8/254	98/17381	9.43794516463512e-05	0.00112905788451005	0.000751623703169772	2247/27286/8829/4017/1969/26585/3678/1012	8
GO:0006641	GO:0006641	triglyceride metabolic process	8/254	98/17381	9.43794516463512e-05	0.00112905788451005	0.000751623703169772	341/350/338/857/1071/348/335/718	8
GO:0030509	GO:0030509	BMP signaling pathway	10/254	155/17381	9.55428984986374e-05	0.00113914066565657	0.000758335898715783	3491/11167/5654/7040/2200/7042/26585/6422/7474/3675	10
GO:0002793	GO:0002793	positive regulation of peptide secretion	13/254	254/17381	9.7205459258719e-05	0.00115508694563956	0.000768951476691926	5004/6279/3630/22861/7040/5950/7042/7291/2697/727/2243/2244/7474	13
GO:0070371	GO:0070371	ERK1 and ERK2 cascade	14/254	290/17381	9.82305689147947e-05	0.00116337737118089	0.000774470485444013	3491/2247/56034/8829/351/5345/1490/7040/2192/5159/1969/2243/2244/2048	14
GO:0010633	GO:0010633	negative regulation of epithelial cell migration	7/254	74/17381	0.00010244492494129	0.00120925853261263	0.000805013975670844	2247/7040/5176/6781/350/348/3273	7
GO:0007566	GO:0007566	embryo implantation	6/254	52/17381	0.000106446833509685	0.00124820329854756	0.000830939846782217	4313/8614/6781/2192/7076/1471	6
GO:0035904	GO:0035904	aorta development	6/254	52/17381	0.000106446833509685	0.00124820329854756	0.000830939846782217	7042/1281/4015/4052/5159/4016	6
GO:0002573	GO:0002573	myeloid leukocyte differentiation	11/254	189/17381	0.000108670319142349	0.00127008435497621	0.000845506257315992	3624/351/7040/2200/325/714/135228/5196/1969/4057/6422	11
GO:0045927	GO:0045927	positive regulation of growth	13/254	257/17381	0.000109350108012979	0.00127383912711513	0.000848005841950525	2247/102/6279/8829/3630/6280/3872/7042/375790/4323/23191/2147/6422	13
GO:0001707	GO:0001707	mesoderm formation	7/254	75/17381	0.000111600768959652	0.00129580892847595	0.000862631330761393	3624/3690/3673/1969/2132/7474/3675	7
GO:0002237	GO:0002237	response to molecule of bacterial origin	15/254	333/17381	0.000120418330597286	0.00139152366238763	0.000926349465799101	3929/6279/2919/721/7040/567/2697/6374/128/338/5196/4057/7474/55970/4016	15
GO:0014909	GO:0014909	smooth muscle cell migration	7/254	76/17381	0.000121410733278965	0.00139152366238763	0.000926349465799101	3486/3690/8829/7448/5328/3673/5159	7
GO:0043535	GO:0043535	regulation of blood vessel endothelial cell migration	7/254	76/17381	0.000121410733278965	0.00139152366238763	0.000926349465799101	2247/27286/8829/7040/1969/348/3273	7
GO:0070167	GO:0070167	regulation of biomineral tissue development	7/254	76/17381	0.000121410733278965	0.00139152366238763	0.000926349465799101	7040/2201/7291/1893/91461/4057/26585	7
GO:0072659	GO:0072659	protein localization to plasma membrane	12/254	225/17381	0.000122317303668245	0.00139740636634493	0.00093026563324605	81619/3630/7040/3911/57799/5911/91461/1000/1969/91663/2048/3675	12
GO:1900026	GO:1900026	positive regulation of substrate adhesion-dependent cell spreading	5/254	34/17381	0.000126075813588929	0.00143572873615855	0.000955777169818908	8829/2243/2244/91663/335	5
GO:0031214	GO:0031214	biomineral tissue development	9/254	131/17381	0.000132438175617923	0.0015033636995862	0.00100080235619127	7040/2201/7291/1893/50506/91461/4057/26585/7123	9
GO:0003018	GO:0003018	vascular process in circulatory system	10/254	162/17381	0.000137741251703512	0.00155858174300184	0.00103756149037141	3630/5345/7040/3827/2697/3043/2243/2244/857/348	10
GO:0007498	GO:0007498	mesoderm development	9/254	132/17381	0.000140345943170526	0.00157800359520532	0.0010504907871558	3624/3690/29072/3673/1969/2132/2131/7474/3675	9
GO:0050777	GO:0050777	negative regulation of immune response	9/254	132/17381	0.000140345943170526	0.00157800359520532	0.0010504907871558	259/3630/722/725/7040/7042/1281/335/2	9
GO:0032970	GO:0032970	regulation of actin filament-based process	15/254	338/17381	0.000141835814009218	0.00158972443903707	0.0010582934553502	8829/5341/5345/1490/7040/6781/11034/1832/5159/23191/6422/857/91663/3273/335	15
GO:0001822	GO:0001822	kidney development	13/254	264/17381	0.000142896991827888	0.00159658179863046	0.00106285845957387	2247/4811/8829/7040/5176/3911/2200/7042/5159/6382/26585/6422/3675	13
GO:0015669	GO:0015669	gas transport	4/254	19/17381	0.000145239962137336	0.00160878627707001	0.00107098308755427	3039/3040/3046/3043	4
GO:0010742	GO:0010742	macrophage derived foam cell differentiation	5/254	35/17381	0.000145347704739509	0.00160878627707001	0.00107098308755427	3690/7040/338/5196/1071	5
GO:0090077	GO:0090077	foam cell differentiation	5/254	35/17381	0.000145347704739509	0.00160878627707001	0.00107098308755427	3690/7040/338/5196/1071	5
GO:0032233	GO:0032233	positive regulation of actin filament bundle assembly	6/254	55/17381	0.000146137312370969	0.00161250270451569	0.00107345714579133	8829/5341/5345/1490/6422/335	6
GO:0050803	GO:0050803	regulation of synapse structure or activity	9/254	133/17381	0.000148644323109011	0.00163508755419912	0.00108849207764689	7058/27286/351/22883/375790/1000/7474/2048/348	9
GO:0015850	GO:0015850	organic hydroxy compound transport	12/254	230/17381	0.000150329762408092	0.00164852359825911	0.00109743656962633	213/5360/5444/341/55937/5950/338/857/1071/348/335/1191	12
GO:0001938	GO:0001938	positive regulation of endothelial cell proliferation	7/254	79/17381	0.000155118237870031	0.00169580030508375	0.00112890908662011	2247/3690/8829/7857/1893/7474/1012	7
GO:0071229	GO:0071229	cellular response to acid chemical	11/254	197/17381	0.000156711818423558	0.001707966536377	0.00113700825314089	1290/4313/56034/3371/5176/1282/1281/3860/338/6422/7474	11
GO:0045088	GO:0045088	regulation of innate immune response	17/254	422/17381	0.0001658602100538	0.00179665038512546	0.00119604586646627	3929/4313/6279/118430/3630/6280/5817/3263/338/7105/4057/2243/2244/857/7474/2/4893	17
GO:0048568	GO:0048568	embryonic organ development	17/254	422/17381	0.0001658602100538	0.00179665038512546	0.00119604586646627	3491/2202/29072/7040/5950/2200/2201/7042/7291/4323/3856/4237/91461/1969/5340/7474/2048	17
GO:0033280	GO:0033280	response to vitamin D	5/254	36/17381	0.000166793949304679	0.00180127325799248	0.00119912335334383	8614/3371/7040/6781/6422	5
GO:0032602	GO:0032602	chemokine production	7/254	80/17381	0.00016790337937178	0.00180775971790284	0.00120344144640635	3929/6279/6280/7291/727/1969/7474	7
GO:0071711	GO:0071711	basement membrane organization	4/254	20/17381	0.000179474408705409	0.0019265032451067	0.00128249005044062	4811/1282/3918/22795	4
GO:0050714	GO:0050714	positive regulation of protein secretion	12/254	235/17381	0.000183663772379739	0.00196553428694341	0.00130847335617398	5004/3630/22861/7040/5950/7042/7291/2697/727/2243/2244/7474	12
GO:1905952	GO:1905952	regulation of lipid localization	9/254	137/17381	0.000186051313069971	0.00198510605206489	0.00132150245129833	5360/5444/3690/341/338/1071/348/335/718	9
GO:0051047	GO:0051047	positive regulation of secretion	16/254	386/17381	0.000186932802858088	0.00198853966633169	0.00132378823833004	5004/3624/6279/3630/22861/376267/7040/5950/7042/7291/2697/727/6382/2243/2244/7474	16
GO:0030212	GO:0030212	hyaluronan metabolic process	5/254	37/17381	0.000190574613572302	0.0020212286627534	0.00134554958899281	2247/3697/3698/7040/3700	5
GO:0045089	GO:0045089	positive regulation of innate immune response	15/254	348/17381	0.000194790932966495	0.00205979816913677	0.00137122564654046	3929/4313/6279/118430/6280/5817/3263/338/7105/4057/2243/2244/857/7474/4893	15
GO:1901888	GO:1901888	regulation of cell junction assembly	7/254	82/17381	0.000196032143263914	0.00206677212171124	0.0013758682677308	8829/2697/4323/26585/6422/857/3273	7
GO:0002688	GO:0002688	regulation of leukocyte chemotaxis	8/254	109/17381	0.00019854694820621	0.00208709262419131	0.00138939580385971	3929/102/2919/6374/727/5196/26585/7474	8
GO:0034333	GO:0034333	adherens junction assembly	7/254	83/17381	0.000211458092172034	0.00219682284474795	0.00146244417087077	8829/3911/3673/4323/26585/6422/3273	7
GO:0060191	GO:0060191	regulation of lipase activity	7/254	83/17381	0.000211458092172034	0.00219682284474795	0.00146244417087077	3491/2247/341/350/5159/2321/335	7
GO:0016525	GO:0016525	negative regulation of angiogenesis	8/254	110/17381	0.000211458883451675	0.00219682284474795	0.00146244417087077	1284/7058/5176/350/5196/1969/3273/3339	8
GO:0071621	GO:0071621	granulocyte chemotaxis	8/254	110/17381	0.000211458883451675	0.00219682284474795	0.00146244417087077	3929/6279/2919/7857/6280/7042/6374/5196	8
GO:0030324	GO:0030324	lung development	10/254	171/17381	0.000214205413262562	0.00221886831872269	0.0014771200356022	3371/1490/3911/5950/4015/4323/5159/91461/7474/3675	10
GO:0050918	GO:0050918	positive chemotaxis	6/254	59/17381	0.000216343780325272	0.00223329212970179	0.00148672209265407	2247/8829/7857/3673/7474/1012	6
GO:0007431	GO:0007431	salivary gland development	5/254	38/17381	0.000216854991485257	0.00223329212970179	0.00148672209265407	8829/7040/3911/7042/1471	5
GO:0050880	GO:0050880	regulation of blood vessel size	9/254	140/17381	0.000218986700354812	0.00223767789594501	0.00148964173557955	3630/5345/3827/2697/3043/2243/2244/857/348	9
GO:0051092	GO:0051092	positive regulation of NF-kappaB transcription factor activity	9/254	140/17381	0.000218986700354812	0.00223767789594501	0.00148964173557955	6279/3630/6280/351/7040/4057/26585/7474/1191	9
GO:0034114	GO:0034114	regulation of heterotypic cell-cell adhesion	4/254	21/17381	0.000219170252684735	0.00223767789594501	0.00148964173557955	2243/2244/91663/335	4
GO:0035150	GO:0035150	regulation of tube size	9/254	141/17381	0.000230986575051807	0.0023515624675045	0.0015654556903677	3630/5345/3827/2697/3043/2243/2244/857/348	9
GO:0010952	GO:0010952	positive regulation of peptidase activity	10/254	173/17381	0.000235329207396432	0.00238892763965578	0.00159033001208957	3491/6279/6280/351/1490/22861/2192/4323/5118/857	10
GO:2000181	GO:2000181	negative regulation of blood vessel morphogenesis	8/254	112/17381	0.000239353212945535	0.00242285460283614	0.00161291548804503	1284/7058/5176/350/5196/1969/3273/3339	8
GO:0001649	GO:0001649	osteoblast differentiation	11/254	207/17381	0.00024114336327697	0.0024293686328068	0.0016172519347377	3491/3486/3371/2201/7291/22801/1969/1462/4057/26585/6422	11
GO:1903532	GO:1903532	positive regulation of secretion by cell	15/254	355/17381	0.000241364235119843	0.0024293686328068	0.0016172519347377	5004/3624/3630/22861/376267/7040/5950/7042/7291/2697/727/6382/2243/2244/7474	15
GO:0045778	GO:0045778	positive regulation of ossification	7/254	85/17381	0.00024524791936942	0.00245322145618835	0.00163313096776786	3491/7040/2201/7042/91461/4057/7474	7
GO:0048640	GO:0048640	negative regulation of developmental growth	7/254	85/17381	0.00024524791936942	0.00245322145618835	0.00163313096776786	7093/8614/8829/5950/2697/6422/7474	7
GO:0033628	GO:0033628	regulation of cell adhesion mediated by integrin	5/254	39/17381	0.000245805470983128	0.00245322145618835	0.00163313096776786	83706/7042/5328/1969/3273	5
GO:0031348	GO:0031348	negative regulation of defense response	10/254	174/17381	0.000246529440105858	0.00245355490391068	0.00163335294683138	5654/3630/5176/325/7130/7105/2147/348/335/2	10
GO:0030323	GO:0030323	respiratory tube development	10/254	175/17381	0.000258173109175104	0.00256225993547247	0.00170571883656706	3371/1490/3911/5950/4015/4323/5159/91461/7474/3675	10
GO:0060193	GO:0060193	positive regulation of lipase activity	6/254	61/17381	0.000260199711487545	0.00257517987441573	0.00171431975285886	3491/2247/350/5159/2321/335	6
GO:0010818	GO:0010818	T cell chemotaxis	4/254	22/17381	0.000264815137798058	0.00261357829054583	0.00173988191412934	1667/728358/102/7474	4
GO:0001937	GO:0001937	negative regulation of endothelial cell proliferation	5/254	40/17381	0.000277601393839658	0.00273218213936927	0.00181883753304479	7857/2697/350/857/348	5
GO:0001843	GO:0001843	neural tube closure	7/254	87/17381	0.00028325542981559	0.00276485313773294	0.001840586902243	5898/29072/7040/7042/7291/6422/7474	7
GO:0014812	GO:0014812	muscle cell migration	7/254	87/17381	0.00028325542981559	0.00276485313773294	0.001840586902243	3486/3690/8829/7448/5328/3673/5159	7
GO:0030510	GO:0030510	regulation of BMP signaling pathway	7/254	87/17381	0.00028325542981559	0.00276485313773294	0.001840586902243	3491/5654/2200/26585/6422/7474/3675	7
GO:0048705	GO:0048705	skeletal system morphogenesis	11/254	211/17381	0.000284320805298348	0.00276764882527406	0.00184244801587711	4313/29072/1490/7040/2201/6781/7291/4323/4057/26585/6422	11
GO:0006639	GO:0006639	acylglycerol metabolic process	8/254	115/17381	0.000286788693030048	0.00278404433425071	0.00185336264952119	341/350/338/857/1071/348/335/718	8
GO:0045638	GO:0045638	negative regulation of myeloid cell differentiation	7/254	88/17381	0.000303958017949279	0.00292914112559592	0.00194995485185655	3624/2200/325/714/5196/4057/6422	7
GO:0060606	GO:0060606	tube closure	7/254	88/17381	0.000303958017949279	0.00292914112559592	0.00194995485185655	5898/29072/7040/7042/7291/6422/7474	7
GO:0006638	GO:0006638	neutral lipid metabolic process	8/254	116/17381	0.000304208577355726	0.00292914112559592	0.00194995485185655	341/350/338/857/1071/348/335/718	8
GO:0019915	GO:0019915	lipid storage	6/254	63/17381	0.000310755775414108	0.00296801764067877	0.0019758352877791	3690/338/857/348/335/718	6
GO:0010955	GO:0010955	negative regulation of protein processing	5/254	41/17381	0.000312422909545134	0.00296801764067877	0.0019758352877791	5270/722/5345/725/2	5
GO:0031952	GO:0031952	regulation of protein autophosphorylation	5/254	41/17381	0.000312422909545134	0.00296801764067877	0.0019758352877791	56034/3630/5911/26585/857	5
GO:0032459	GO:0032459	regulation of protein oligomerization	5/254	41/17381	0.000312422909545134	0.00296801764067877	0.0019758352877791	3630/4312/348/1191/3512	5
GO:1903318	GO:1903318	negative regulation of protein maturation	5/254	41/17381	0.000312422909545134	0.00296801764067877	0.0019758352877791	5270/722/5345/725/2	5
GO:0033688	GO:0033688	regulation of osteoblast proliferation	4/254	23/17381	0.000316905949077161	0.00299459265178498	0.00199352650497307	3491/4057/26585/6422	4
GO:0097205	GO:0097205	renal filtration	4/254	23/17381	0.000316905949077161	0.00299459265178498	0.00199352650497307	2697/4162/3675/3512	4
GO:0090596	GO:0090596	sensory organ morphogenesis	12/254	250/17381	0.000324019331021252	0.00305368881463795	0.00203286733716251	1290/2202/5950/2200/2201/7291/3860/4237/1289/1969/7474/2048	12
GO:0016331	GO:0016331	morphogenesis of embryonic epithelium	9/254	148/17381	0.00033121931144429	0.00311328627926339	0.00207254189032392	5898/29072/7040/3911/7042/7291/26585/6422/7474	9
GO:0010721	GO:0010721	negative regulation of cell development	13/254	288/17381	0.000333627802692829	0.0031276506146903	0.0020821043539808	8829/351/6695/7040/567/2200/1281/2192/4057/2147/7474/2048/348	13
GO:0002923	GO:0002923	regulation of humoral immune response mediated by circulating immunoglobulin	3/254	10/17381	0.000343039192738056	0.0031906236958071	0.00212402608454784	722/725/3263	3
GO:0034378	GO:0034378	chylomicron assembly	3/254	10/17381	0.000343039192738056	0.0031906236958071	0.00212402608454784	338/348/335	3
GO:0044793	GO:0044793	negative regulation by host of viral process	3/254	10/17381	0.000343039192738056	0.0031906236958071	0.00212402608454784	5806/325/4057	3
GO:1901615	GO:1901615	organic hydroxy compound metabolic process	18/254	492/17381	0.000347130455495341	0.00322024675815913	0.00214374641610013	2247/7276/5360/5444/341/5341/351/5950/27122/7042/8542/128/338/50506/7474/1071/348/335	18
GO:0030593	GO:0030593	neutrophil chemotaxis	7/254	90/17381	0.000349005870482146	0.00322921317141423	0.0021497154357823	3929/6279/2919/6280/7042/6374/5196	7
GO:0050922	GO:0050922	negative regulation of chemotaxis	5/254	42/17381	0.000350454823759752	0.00323419737355428	0.00215303346271541	8829/727/26585/7474/3273	5
GO:0007416	GO:0007416	synapse assembly	9/254	150/17381	0.000365683401739119	0.00336599255538625	0.00224077066732425	7058/27286/351/10160/22883/375790/1000/7474/2048	9
GO:2000406	GO:2000406	positive regulation of T cell migration	4/254	24/17381	0.000375947603603449	0.00345152929096396	0.00229771321990194	102/351/3676/7474	4
GO:0042476	GO:0042476	odontogenesis	8/254	120/17381	0.00038275120688191	0.003504935665081	0.00233326630999363	3624/3371/5654/7040/3911/7042/7291/6382	8
GO:0070482	GO:0070482	response to oxygen levels	15/254	371/17381	0.000385284900003892	0.00351011068276574	0.00233671136450283	4313/8614/4017/1490/7040/6781/7042/5328/7291/3673/4323/1471/5159/6422/857	15
GO:1901136	GO:1901136	carbohydrate derivative catabolic process	10/254	184/17381	0.000385292194280506	0.00351011068276574	0.00233671136450283	2247/81792/633/7040/375790/1471/6382/1462/2817/3339	10
GO:0007528	GO:0007528	neuromuscular junction development	5/254	43/17381	0.000391886441841545	0.00356105505847317	0.00237062548073213	1287/3371/351/1282/375790	5
GO:0048010	GO:0048010	vascular endothelial growth factor receptor signaling pathway	7/254	92/17381	0.000399251456398018	0.00359500729812489	0.00239322778345553	3690/60/8829/7448/2321/3678/23191	7
GO:0072676	GO:0072676	lymphocyte migration	7/254	92/17381	0.000399251456398018	0.00359500729812489	0.00239322778345553	1667/728358/102/351/1893/3676/7474	7
GO:2000379	GO:2000379	positive regulation of reactive oxygen species metabolic process	7/254	92/17381	0.000399251456398018	0.00359500729812489	0.00239322778345553	3630/7040/5806/5159/3043/2147/1191	7
GO:0014068	GO:0014068	positive regulation of phosphatidylinositol 3-kinase signaling	6/254	66/17381	0.000400681927964384	0.00359500729812489	0.00239322778345553	56034/3630/7042/5159/2321/2147	6
GO:0048844	GO:0048844	artery morphogenesis	6/254	66/17381	0.000400681927964384	0.00359500729812489	0.00239322778345553	8829/7042/1281/338/5159/348	6
GO:1901343	GO:1901343	negative regulation of vasculature development	8/254	121/17381	0.000404764972889568	0.00362249357349278	0.00241152563723415	1284/7058/5176/350/5196/1969/3273/3339	8
GO:0001838	GO:0001838	embryonic epithelial tube formation	8/254	122/17381	0.000427797442242379	0.00381900580976677	0.00254234555069724	5898/29072/7040/7042/7291/26585/6422/7474	8
GO:0014910	GO:0014910	regulation of smooth muscle cell migration	6/254	67/17381	0.000434782687926045	0.00387163631629383	0.00257738213895218	3486/8829/7448/5328/3673/5159	6
GO:0042743	GO:0042743	hydrogen peroxide metabolic process	5/254	44/17381	0.000436911407930836	0.00388086558094565	0.00258352614110681	3039/3040/50506/3043/3240	5
GO:0051354	GO:0051354	negative regulation of oxidoreductase activity	4/254	25/17381	0.000442451893118998	0.0039102091537034	0.00260306041399308	8639/3630/3240/857	4
GO:1903672	GO:1903672	positive regulation of sprouting angiogenesis	4/254	25/17381	0.000442451893118998	0.0039102091537034	0.00260306041399308	2247/27286/8829/3678	4
GO:2001236	GO:2001236	regulation of extrinsic apoptotic signaling pathway	9/254	154/17381	0.00044351654628271	0.0039102091537034	0.00260306041399308	3624/8829/7857/8406/5196/2243/2244/6422/857	9
GO:0014020	GO:0014020	primary neural tube formation	7/254	94/17381	0.000455120726726985	0.00400258401500242	0.00266455516663766	5898/29072/7040/7042/7291/6422/7474	7
GO:0010872	GO:0010872	regulation of cholesterol esterification	3/254	11/17381	0.000466594031477932	0.00404343559473437	0.00269175042036178	341/348/335	3
GO:0032488	GO:0032488	Cdc42 protein signal transduction	3/254	11/17381	0.000466594031477932	0.00404343559473437	0.00269175042036178	8829/348/335	3
GO:0034372	GO:0034372	very-low-density lipoprotein particle remodeling	3/254	11/17381	0.000466594031477932	0.00404343559473437	0.00269175042036178	1071/348/335	3
GO:0044848	GO:0044848	biological phase	3/254	11/17381	0.000466594031477932	0.00404343559473437	0.00269175042036178	7042/6422/7474	3
GO:2000047	GO:2000047	regulation of cell-cell adhesion mediated by cadherin	3/254	11/17381	0.000466594031477932	0.00404343559473437	0.00269175042036178	5345/5340/7474	3
GO:2000425	GO:2000425	regulation of apoptotic cell clearance	3/254	11/17381	0.000466594031477932	0.00404343559473437	0.00269175042036178	721/720/718	3
GO:0045995	GO:0045995	regulation of embryonic development	8/254	124/17381	0.000477059211367192	0.00411405674268843	0.00273876353587655	1290/3910/3911/1289/6422/7474/91663/335	8
GO:0097530	GO:0097530	granulocyte migration	8/254	124/17381	0.000477059211367192	0.00411405674268843	0.00273876353587655	3929/6279/2919/7857/6280/7042/6374/5196	8
GO:1903524	GO:1903524	positive regulation of blood circulation	6/254	69/17381	0.00050974982615112	0.00438532961819595	0.00291935226038375	1490/7042/2697/2243/2244/857	6
GO:0030947	GO:0030947	regulation of vascular endothelial growth factor receptor signaling pathway	4/254	26/17381	0.000516936376900673	0.00441508400751945	0.00293916001744892	3690/7448/2321/3678	4
GO:0031954	GO:0031954	positive regulation of protein autophosphorylation	4/254	26/17381	0.000516936376900673	0.00441508400751945	0.00293916001744892	56034/3630/5911/26585	4
GO:0033687	GO:0033687	osteoblast proliferation	4/254	26/17381	0.000516936376900673	0.00441508400751945	0.00293916001744892	3491/4057/26585/6422	4
GO:0014065	GO:0014065	phosphatidylinositol 3-kinase signaling	8/254	126/17381	0.000530825231589677	0.00452283464709382	0.00301089056009593	56034/3630/5270/7042/7291/5159/2321/2147	8
GO:0044003	GO:0044003	modification by symbiont of host morphology or physiology	5/254	46/17381	0.000538536661674236	0.00455576371173467	0.0030328117262707	1667/728358/213/7040/735	5
GO:0050766	GO:0050766	positive regulation of phagocytosis	5/254	46/17381	0.000538536661674236	0.00455576371173467	0.0030328117262707	721/720/5806/3673/718	5
GO:2000401	GO:2000401	regulation of lymphocyte migration	5/254	46/17381	0.000538536661674236	0.00455576371173467	0.0030328117262707	102/351/1893/3676/7474	5
GO:0048871	GO:0048871	multicellular organismal homeostasis	14/254	343/17381	0.000546643841781833	0.00461336239869561	0.00307115567566891	213/4069/3690/60/1490/567/5950/51297/388698/7018/4057/5304/3933/3512	14
GO:1902903	GO:1902903	regulation of supramolecular fiber organization	13/254	305/17381	0.000574077344688257	0.00483340475279	0.00321763979424922	8829/5341/351/5345/1490/11034/23191/6422/91663/348/335/1191/10382	13
GO:0050807	GO:0050807	regulation of synapse organization	8/254	128/17381	0.000589395876164622	0.00495064668560969	0.00329568877377605	7058/27286/22883/375790/1000/7474/2048/348	8
GO:0051496	GO:0051496	positive regulation of stress fiber assembly	5/254	47/17381	0.000595544430149256	0.00499049377434034	0.00332221532906002	8829/5345/1490/6422/335	5
GO:0060537	GO:0060537	muscle tissue development	15/254	387/17381	0.000597508035698921	0.00499516717844298	0.00332532645502285	2247/7093/93185/7040/5950/7042/1281/7291/2697/1832/5159/2817/26585/857/7474	15
GO:0010874	GO:0010874	regulation of cholesterol efflux	4/254	27/17381	0.00059992332333191	0.00500358583990206	0.00333093083154633	5360/5444/1071/348	4
GO:0001867	GO:0001867	complement activation, lectin pathway	3/254	12/17381	0.00061542335488526	0.00503824695831182	0.00335400504105549	716/8547/2	3
GO:0002921	GO:0002921	negative regulation of humoral immune response	3/254	12/17381	0.00061542335488526	0.00503824695831182	0.00335400504105549	722/725/2	3
GO:0009886	GO:0009886	post-embryonic animal morphogenesis	3/254	12/17381	0.00061542335488526	0.00503824695831182	0.00335400504105549	2202/2200/4237	3
GO:0010755	GO:0010755	regulation of plasminogen activation	3/254	12/17381	0.00061542335488526	0.00503824695831182	0.00335400504105549	5270/5345/7123	3
GO:0010935	GO:0010935	regulation of macrophage cytokine production	3/254	12/17381	0.00061542335488526	0.00503824695831182	0.00335400504105549	7040/7042/7474	3
GO:0033700	GO:0033700	phospholipid efflux	3/254	12/17381	0.00061542335488526	0.00503824695831182	0.00335400504105549	341/348/335	3
GO:0034384	GO:0034384	high-density lipoprotein particle clearance	3/254	12/17381	0.00061542335488526	0.00503824695831182	0.00335400504105549	55937/348/335	3
GO:0051798	GO:0051798	positive regulation of hair follicle development	3/254	12/17381	0.00061542335488526	0.00503824695831182	0.00335400504105549	3872/7042/7474	3
GO:0055076	GO:0055076	transition metal ion homeostasis	8/254	129/17381	0.000620579987448811	0.00506878320782903	0.0033743332892861	6279/6280/351/567/3263/1356/7018/4057	8
GO:0036293	GO:0036293	response to decreased oxygen levels	14/254	349/17381	0.000648078256595255	0.00528124322404344	0.00351576977926011	4313/8614/4017/1490/7040/6781/7042/5328/7291/3673/4323/1471/6422/857	14
GO:0072175	GO:0072175	epithelial tube formation	8/254	130/17381	0.000653083176695753	0.00528643195357249	0.00351922396186392	5898/29072/7040/7042/7291/26585/6422/7474	8
GO:0002712	GO:0002712	regulation of B cell mediated immunity	5/254	48/17381	0.000656960162433164	0.00528643195357249	0.00351922396186392	722/725/7040/3263/718	5
GO:0002889	GO:0002889	regulation of immunoglobulin mediated immune response	5/254	48/17381	0.000656960162433164	0.00528643195357249	0.00351922396186392	722/725/7040/3263/718	5
GO:0043113	GO:0043113	receptor clustering	5/254	48/17381	0.000656960162433164	0.00528643195357249	0.00351922396186392	7040/375790/1000/3676/348	5
GO:0048260	GO:0048260	positive regulation of receptor-mediated endocytosis	5/254	48/17381	0.000656960162433164	0.00528643195357249	0.00351922396186392	967/7448/567/7018/26585	5
GO:0060541	GO:0060541	respiratory system development	10/254	197/17381	0.000657642252597535	0.00528643195357249	0.00351922396186392	3371/1490/3911/5950/4015/4323/5159/91461/7474/3675	10
GO:0048638	GO:0048638	regulation of developmental growth	13/254	310/17381	0.000667947363820192	0.00535714894729829	0.00356630088274675	2247/7093/8614/8829/351/5950/8455/2697/375790/23191/6422/7474/348	13
GO:0045862	GO:0045862	positive regulation of proteolysis	15/254	393/17381	0.000699498639924319	0.00559756456678176	0.00372634766218574	3491/6279/6280/351/1490/729/22861/2192/4323/5118/857/348/1191/718/7123	15
GO:1990266	GO:1990266	neutrophil migration	7/254	101/17381	0.000701550424611836	0.00560136777223787	0.00372887948930289	3929/6279/2919/6280/7042/6374/5196	7
GO:0033002	GO:0033002	muscle cell proliferation	10/254	199/17381	0.000711036090209488	0.00565170297206781	0.00376238807182555	2247/4313/3486/5345/5950/7042/3673/2697/5159/1012	10
GO:0070374	GO:0070374	positive regulation of ERK1 and ERK2 cascade	10/254	199/17381	0.000711036090209488	0.00565170297206781	0.00376238807182555	2247/56034/8829/351/5345/1490/7040/5159/2243/2244	10
GO:0035296	GO:0035296	regulation of tube diameter	8/254	132/17381	0.000722210803166183	0.00569580294356413	0.00379174580834242	3630/5345/3827/2697/2243/2244/857/348	8
GO:0097746	GO:0097746	regulation of blood vessel diameter	8/254	132/17381	0.000722210803166183	0.00569580294356413	0.00379174580834242	3630/5345/3827/2697/2243/2244/857/348	8
GO:0007157	GO:0007157	heterophilic cell-cell adhesion via plasma membrane cell adhesion molecules	5/254	49/17381	0.000722996658470989	0.00569580294356413	0.00379174580834242	5817/214/1000/3678/653499	5
GO:0030514	GO:0030514	negative regulation of BMP signaling pathway	5/254	49/17381	0.000722996658470989	0.00569580294356413	0.00379174580834242	5654/2200/26585/6422/7474	5
GO:0019058	GO:0019058	viral life cycle	13/254	313/17381	0.000730252054164594	0.00574023351426284	0.0038213236276382	6510/3690/5817/5806/8547/3673/325/1969/4057/3678/857/2040/348	13
GO:0001841	GO:0001841	neural tube formation	7/254	102/17381	0.000744025998682803	0.00582274091039647	0.00387624952246756	5898/29072/7040/7042/7291/6422/7474	7
GO:0046916	GO:0046916	cellular transition metal ion homeostasis	7/254	102/17381	0.000744025998682803	0.00582274091039647	0.00387624952246756	6279/6280/351/3263/1356/7018/4057	7
GO:0006909	GO:0006909	phagocytosis	13/254	315/17381	0.000774452167525802	0.00600542259079541	0.00399786231398738	3929/60/721/722/725/720/7040/5806/8406/8547/3673/23191/718	13
GO:0001952	GO:0001952	regulation of cell-matrix adhesion	7/254	103/17381	0.000788511167163346	0.00600542259079541	0.00399786231398738	8829/5328/4323/26585/6422/3273/1012	7
GO:0032526	GO:0032526	response to retinoic acid	7/254	103/17381	0.000788511167163346	0.00600542259079541	0.00399786231398738	3371/5176/5950/3860/2697/5159/7474	7
GO:0017014	GO:0017014	protein nitrosylation	3/254	13/17381	0.000791437657936901	0.00600542259079541	0.00399786231398738	6279/6280/128	3
GO:0018119	GO:0018119	peptidyl-cysteine S-nitrosylation	3/254	13/17381	0.000791437657936901	0.00600542259079541	0.00399786231398738	6279/6280/128	3
GO:0034374	GO:0034374	low-density lipoprotein particle remodeling	3/254	13/17381	0.000791437657936901	0.00600542259079541	0.00399786231398738	338/1071/348	3
GO:0042635	GO:0042635	positive regulation of hair cycle	3/254	13/17381	0.000791437657936901	0.00600542259079541	0.00399786231398738	3872/7042/7474	3
GO:0048642	GO:0048642	negative regulation of skeletal muscle tissue development	3/254	13/17381	0.000791437657936901	0.00600542259079541	0.00399786231398738	7093/7040/7291	3
GO:0010743	GO:0010743	regulation of macrophage derived foam cell differentiation	4/254	29/17381	0.000793511201368169	0.00600542259079541	0.00399786231398738	3690/338/5196/1071	4
GO:0043552	GO:0043552	positive regulation of phosphatidylinositol 3-kinase activity	4/254	29/17381	0.000793511201368169	0.00600542259079541	0.00399786231398738	2247/7040/5159/2321	4
GO:0061036	GO:0061036	positive regulation of cartilage development	4/254	29/17381	0.000793511201368169	0.00600542259079541	0.00399786231398738	3491/4017/91461/7474	4
GO:0090023	GO:0090023	positive regulation of neutrophil chemotaxis	4/254	29/17381	0.000793511201368169	0.00600542259079541	0.00399786231398738	3929/2919/6374/5196	4
GO:2000403	GO:2000403	positive regulation of lymphocyte migration	4/254	29/17381	0.000793511201368169	0.00600542259079541	0.00399786231398738	102/351/3676/7474	4
GO:0035272	GO:0035272	exocrine system development	5/254	50/17381	0.000793870022612965	0.00600542259079541	0.00399786231398738	8829/7040/3911/7042/1471	5
GO:0042632	GO:0042632	cholesterol homeostasis	6/254	75/17381	0.00079616223069368	0.00600542259079541	0.00399786231398738	55937/338/857/1071/348/335	6
GO:0055092	GO:0055092	sterol homeostasis	6/254	75/17381	0.00079616223069368	0.00600542259079541	0.00399786231398738	55937/338/857/1071/348/335	6
GO:0032496	GO:0032496	response to lipopolysaccharide	13/254	316/17381	0.000797383252653581	0.00600542259079541	0.00399786231398738	3929/6279/2919/7040/2697/6374/128/338/5196/4057/7474/55970/4016	13
GO:0043393	GO:0043393	regulation of protein binding	10/254	202/17381	0.000797793262835754	0.00600542259079541	0.00399786231398738	64853/8829/7448/351/567/3673/3676/857/7474/348	10
GO:0098742	GO:0098742	cell-cell adhesion via plasma-membrane adhesion molecules	11/254	239/17381	0.000808794338348229	0.00607536212294135	0.00404442167190046	5817/22883/7042/214/1000/3678/1828/91663/335/653499/1012	11
GO:0043901	GO:0043901	negative regulation of multi-organism process	9/254	168/17381	0.000830444883676181	0.0062248326407204	0.00414392550215496	3929/5654/51297/5806/8547/325/7076/7105/4057	9
GO:0002224	GO:0002224	toll-like receptor signaling pathway	8/254	135/17381	0.000836839403539316	0.00624640840498989	0.00415828867702973	3929/6279/6280/338/4057/2243/2244/857	8
GO:0008203	GO:0008203	cholesterol metabolic process	8/254	135/17381	0.000836839403539316	0.00624640840498989	0.00415828867702973	5444/341/351/8542/338/1071/348/335	8
GO:0043550	GO:0043550	regulation of lipid kinase activity	5/254	51/17381	0.000869799483410358	0.00647882089005661	0.00431300769992955	2247/7040/5159/2321/2147	5
GO:0051668	GO:0051668	localization within membrane	7/254	105/17381	0.000883778549435283	0.00656917402958904	0.00437315657472161	5898/7040/375790/1000/3676/348/1012	7
GO:0006066	GO:0006066	alcohol metabolic process	13/254	320/17381	0.000894904575649596	0.00663798738472446	0.00441896622675452	2247/7276/5444/341/5341/351/5950/8542/128/338/1071/348/335	13
GO:2000377	GO:2000377	regulation of reactive oxygen species metabolic process	9/254	170/17381	0.000903209095501149	0.00667235222922595	0.00444184320413311	3630/7040/5806/5159/3043/2147/3240/857/1191	9
GO:0003401	GO:0003401	axis elongation	4/254	30/17381	0.000905171340975769	0.00667235222922595	0.00444184320413311	3371/7040/6422/7474	4
GO:1900271	GO:1900271	regulation of long-term synaptic potentiation	4/254	30/17381	0.000905171340975769	0.00667235222922595	0.00444184320413311	3630/351/2048/348	4
GO:0002523	GO:0002523	leukocyte migration involved in inflammatory response	3/254	14/17381	0.000996448329230791	0.00722526717093265	0.00480992351403134	3929/6279/6280	3
GO:0010875	GO:0010875	positive regulation of cholesterol efflux	3/254	14/17381	0.000996448329230791	0.00722526717093265	0.00480992351403134	5360/5444/348	3
GO:0010934	GO:0010934	macrophage cytokine production	3/254	14/17381	0.000996448329230791	0.00722526717093265	0.00480992351403134	7040/7042/7474	3
GO:0034433	GO:0034433	steroid esterification	3/254	14/17381	0.000996448329230791	0.00722526717093265	0.00480992351403134	341/348/335	3
GO:0034434	GO:0034434	sterol esterification	3/254	14/17381	0.000996448329230791	0.00722526717093265	0.00480992351403134	341/348/335	3
GO:0034435	GO:0034435	cholesterol esterification	3/254	14/17381	0.000996448329230791	0.00722526717093265	0.00480992351403134	341/348/335	3
GO:0060263	GO:0060263	regulation of respiratory burst	3/254	14/17381	0.000996448329230791	0.00722526717093265	0.00480992351403134	3929/3630/3512	3
GO:0060312	GO:0060312	regulation of blood vessel remodeling	3/254	14/17381	0.000996448329230791	0.00722526717093265	0.00480992351403134	7040/1471/3273	3
GO:0008584	GO:0008584	male gonad development	8/254	139/17381	0.00101194427392959	0.00732268432845588	0.00487477496734868	3624/7042/4323/1471/5159/6382/6422/7474	8
GO:1901890	GO:1901890	positive regulation of cell junction assembly	4/254	31/17381	0.00102745055942809	0.00741978015782115	0.00493941250970244	8829/6422/857/3273	4
GO:0046578	GO:0046578	regulation of Ras protein signal transduction	10/254	209/17381	0.0010344913578439	0.00745547219963359	0.00496317301393239	8829/10160/7042/1281/5159/7077/2048/3675/348/335	10
GO:0045843	GO:0045843	negative regulation of striated muscle tissue development	5/254	53/17381	0.00103771814025618	0.00746358816261178	0.00496857588143116	7093/7040/5950/7291/2697	5
GO:0001819	GO:0001819	positive regulation of cytokine production	15/254	409/17381	0.00104658741159161	0.00748552094810092	0.00498317672845269	3929/5004/3630/29072/5345/22861/7040/567/7291/727/5196/7105/7474/1191/718	15
GO:0048259	GO:0048259	regulation of receptor-mediated endocytosis	6/254	79/17381	0.00104708806957674	0.00748552094810092	0.00498317672845269	967/341/7448/567/7018/26585	6
GO:1903076	GO:1903076	regulation of protein localization to plasma membrane	6/254	79/17381	0.00104708806957674	0.00748552094810092	0.00498317672845269	3630/7040/91461/1969/2048/3675	6
GO:0046546	GO:0046546	development of primary male sexual characteristics	8/254	140/17381	0.0010600023086917	0.00754747134825974	0.00502441765136641	3624/7042/4323/1471/5159/6382/6422/7474	8
GO:1902652	GO:1902652	secondary alcohol metabolic process	8/254	140/17381	0.0010600023086917	0.00754747134825974	0.00502441765136641	5444/341/351/8542/338/1071/348/335	8
GO:0002699	GO:0002699	positive regulation of immune effector process	9/254	174/17381	0.00106429521020596	0.0075477861913409	0.00502462724515769	3929/729/5817/7040/567/5950/3263/7474/718	9
GO:0050731	GO:0050731	positive regulation of peptidyl-tyrosine phosphorylation	9/254	174/17381	0.00106429521020596	0.0075477861913409	0.00502462724515769	3690/8829/3630/7448/7040/3263/1272/26585/3678	9
GO:0032368	GO:0032368	regulation of lipid transport	7/254	109/17381	0.00110144146464212	0.00779566040612241	0.00518963927668451	5360/5444/3690/341/1071/348/335	7
GO:0014706	GO:0014706	striated muscle tissue development	14/254	369/17381	0.00110913045599526	0.00783447417525081	0.0052154779420767	2247/7093/93185/7040/5950/7042/7291/2697/1832/5159/2817/26585/857/7474	14
GO:0010595	GO:0010595	positive regulation of endothelial cell migration	6/254	80/17381	0.00111837331472849	0.00788408806990147	0.00524850634543636	2247/27286/3690/8829/7040/7474	6
GO:0051893	GO:0051893	regulation of focal adhesion assembly	5/254	54/17381	0.00113015977642357	0.00793568712575679	0.00528285628796288	8829/4323/26585/6422/3273	5
GO:0090109	GO:0090109	regulation of cell-substrate junction assembly	5/254	54/17381	0.00113015977642357	0.00793568712575679	0.00528285628796288	8829/4323/26585/6422/3273	5
GO:0002385	GO:0002385	mucosal immune response	4/254	32/17381	0.00116088039413697	0.00807657207275411	0.00537664462869879	1667/728358/51297/4057	4
GO:0071624	GO:0071624	positive regulation of granulocyte chemotaxis	4/254	32/17381	0.00116088039413697	0.00807657207275411	0.00537664462869879	3929/2919/6374/5196	4
GO:0085029	GO:0085029	extracellular matrix assembly	4/254	32/17381	0.00116088039413697	0.00807657207275411	0.00537664462869879	30008/7040/4015/3918	4
GO:1902624	GO:1902624	positive regulation of neutrophil migration	4/254	32/17381	0.00116088039413697	0.00807657207275411	0.00537664462869879	3929/2919/6374/5196	4
GO:0016202	GO:0016202	regulation of striated muscle tissue development	8/254	142/17381	0.00116158973520331	0.00807657207275411	0.00537664462869879	2247/7093/7040/5950/7291/2697/2817/26585	8
GO:0002761	GO:0002761	regulation of myeloid leukocyte differentiation	7/254	111/17381	0.00122498453114361	0.00843526466879317	0.00561542942532723	3624/2200/325/714/5196/4057/6422	7
GO:0048146	GO:0048146	positive regulation of fibroblast proliferation	5/254	55/17381	0.00122856202282883	0.00843526466879317	0.00561542942532723	56034/6277/7040/5159/7474	5
GO:0048635	GO:0048635	negative regulation of muscle organ development	5/254	55/17381	0.00122856202282883	0.00843526466879317	0.00561542942532723	7093/7040/5950/7291/2697	5
GO:1901862	GO:1901862	negative regulation of muscle tissue development	5/254	55/17381	0.00122856202282883	0.00843526466879317	0.00561542942532723	7093/7040/5950/7291/2697	5
GO:0002922	GO:0002922	positive regulation of humoral immune response	3/254	15/17381	0.00123217066228642	0.00843526466879317	0.00561542942532723	729/3263/718	3
GO:0034380	GO:0034380	high-density lipoprotein particle assembly	3/254	15/17381	0.00123217066228642	0.00843526466879317	0.00561542942532723	55937/348/335	3
GO:0048569	GO:0048569	post-embryonic animal organ development	3/254	15/17381	0.00123217066228642	0.00843526466879317	0.00561542942532723	2202/2200/4237	3
GO:1990000	GO:1990000	amyloid fibril formation	3/254	15/17381	0.00123217066228642	0.00843526466879317	0.00561542942532723	351/348/1191	3
GO:0035148	GO:0035148	tube formation	8/254	144/17381	0.00127079997388153	0.00866631920767963	0.00576924445158462	5898/29072/7040/7042/7291/26585/6422/7474	8
GO:1901861	GO:1901861	regulation of muscle tissue development	8/254	144/17381	0.00127079997388153	0.00866631920767963	0.00576924445158462	2247/7093/7040/5950/7291/2697/2817/26585	8
GO:0045907	GO:0045907	positive regulation of vasoconstriction	4/254	33/17381	0.00130599168107986	0.00888924989056844	0.00591765135589118	2697/2243/2244/857	4
GO:0042063	GO:0042063	gliogenesis	11/254	254/17381	0.00132394313867667	0.00899420644687993	0.00598752185288613	6279/5270/7448/351/7040/7042/4323/1000/2817/2147/1191	11
GO:0034381	GO:0034381	plasma lipoprotein particle clearance	5/254	56/17381	0.00133315699163061	0.00903951677722052	0.00601768533586577	341/55937/338/348/335	5
GO:0032956	GO:0032956	regulation of actin cytoskeleton organization	12/254	294/17381	0.00134516466897611	0.00910356203594687	0.00606032082443972	8829/5341/5345/1490/7040/11034/5159/23191/6422/91663/3273/335	12
GO:0006029	GO:0006029	proteoglycan metabolic process	6/254	83/17381	0.00135469813988278	0.00915065112358085	0.00609166844169824	81792/633/1462/2132/2817/2131	6
GO:0003014	GO:0003014	renal system process	7/254	114/17381	0.00143036714959941	0.00960698389891627	0.0063954531591879	5345/6781/2697/3043/4162/3675/3512	7
GO:0032640	GO:0032640	tumor necrosis factor production	7/254	114/17381	0.00143036714959941	0.00960698389891627	0.0063954531591879	3929/5004/351/7291/5196/4057/1191	7
GO:1903510	GO:1903510	mucopolysaccharide metabolic process	7/254	114/17381	0.00143036714959941	0.00960698389891627	0.0063954531591879	2247/3697/3698/633/7040/3700/1462	7
GO:0034103	GO:0034103	regulation of tissue remodeling	6/254	84/17381	0.0014413788713745	0.00964505141470046	0.0064207950372056	3690/7040/1471/26585/6422/3273	6
GO:0033619	GO:0033619	membrane protein proteolysis	5/254	57/17381	0.00144417882145247	0.00964505141470046	0.0064207950372056	102/7040/7076/7077/348	5
GO:1903391	GO:1903391	regulation of adherens junction organization	5/254	57/17381	0.00144417882145247	0.00964505141470046	0.0064207950372056	8829/4323/26585/6422/3273	5
GO:0001890	GO:0001890	placenta development	8/254	147/17381	0.00144979194414701	0.00964627486433395	0.00642160949832118	3491/8614/5654/29072/6781/2697/3856/5340	8
GO:0048634	GO:0048634	regulation of muscle organ development	8/254	147/17381	0.00144979194414701	0.00964627486433395	0.00642160949832118	2247/7093/7040/5950/7291/2697/2817/26585	8
GO:0002221	GO:0002221	pattern recognition receptor signaling pathway	9/254	182/17381	0.00145628392468866	0.00966385486958381	0.00643331266148838	3929/6279/6280/338/7105/4057/2243/2244/857	9
GO:0002251	GO:0002251	organ or tissue specific immune response	4/254	34/17381	0.00146331379674531	0.00966385486958381	0.00643331266148838	1667/728358/51297/4057	4
GO:0007435	GO:0007435	salivary gland morphogenesis	4/254	34/17381	0.00146331379674531	0.00966385486958381	0.00643331266148838	8829/7040/3911/7042	4
GO:0090022	GO:0090022	regulation of neutrophil chemotaxis	4/254	34/17381	0.00146331379674531	0.00966385486958381	0.00643331266148838	3929/2919/6374/5196	4
GO:0010769	GO:0010769	regulation of cell morphogenesis involved in differentiation	11/254	258/17381	0.00149949202190063	0.0098345125377623	0.00654692096296736	8829/2192/5911/2243/2244/23191/7474/91663/2048/348/335	11
GO:0061298	GO:0061298	retina vasculature development in camera-type eye	3/254	16/17381	0.0015002267929826	0.0098345125377623	0.00654692096296736	8829/1282/5159	3
GO:1900273	GO:1900273	positive regulation of long-term synaptic potentiation	3/254	16/17381	0.0015002267929826	0.0098345125377623	0.00654692096296736	3630/351/2048	3
GO:1902003	GO:1902003	regulation of amyloid-beta formation	3/254	16/17381	0.0015002267929826	0.0098345125377623	0.00654692096296736	351/348/1191	3
GO:0051098	GO:0051098	regulation of binding	13/254	339/17381	0.00150570956508638	0.00985227639917481	0.00655874652078919	64853/5444/8829/7448/351/7040/567/7291/3673/3676/857/7474/348	13
