# Supplementary material for: Extracellular vesicles from pluripotent stem cell-derived mesenchymal stem cells acquire a stromal modulatory proteomic pattern during differentiation
Source: Exp Mol Med. 2018 Sep 10;50(9):119. doi: 10.1038/s12276-018-0142-x (PMC6131549; doi:10.1038/s12276-018-0142-x)
Supplement: Supplementary file 14 — Supplementary Table 7 [file 12276_2018_142_MOESM14_ESM.xls]

## Sheet: Hoja1
Overrepresented in PD-MSC EVs	PROTEIN NAME	Overrepresented in iPSC EVs	PROTEIN NAME	Overrepresented in both EVs	PROTEIN NAME
A0A087WW89	Immunoglobulin heavy variable 3-72	G5E9X6	Basic salivary proline-rich protein 1	B0YIW2	Apolipoprotein C-III
A0A0A0MS08	Immunoglobulin heavy constant gamma 1	P01008	Antithrombin-III	D6RF35	Vitamin D-binding protein
A0A0B4J2B5	Immunoglobulin heavy variable 3/OR16-9	P02808	Statherin	P01308	Insulin
A0A1B0GUU9	Immunoglobulin heavy constant mu	P35527	Keratin, type I cytoskeletal 9	P02647	Apolipoprotein A-I
A0A286YEY1	Immunoglobulin heavy constant alpha 1	P35908	Keratin, type II cytoskeletal 2 epidermal	P02768	Serum albumin
A0A286YEY4	Immunoglobulin heavy constant gamma 2	P46063	ATP-dependent DNA helicase Q1	P02787	Serotransferrin
A0A286YFJ8	Immunoglobulin heavy constant gamma 4	P61626	Lysozyme C	P04264	Keratin, type II cytoskeletal 1
H0Y300	Haptoglobin	Q7Z794	Keratin, type II cytoskeletal 1b	P04406	Glyceraldehyde-3-phosphate dehydrogenase
O94826	Mitochondrial import receptor subunit TOM70	Q9GZZ8	Extracellular glycoprotein lacritin	P13645	Keratin, type I cytoskeletal 10
P00738	Haptoglobin			P60709	Actin, cytoplasmic 1
P01023	Alpha-2-macroglobulin			P62979	Ubiquitin-40S ribosomal protein S27a
P01024	Complement C3
P01619	Immunoglobulin kappa variable 3-20
P01834	Immunoglobulin kappa constant
P01859	Immunoglobulin heavy constant gamma 2
P01876	Immunoglobulin heavy constant alpha 1
P02452	Collagen alpha-1(I) chain
P02748	Complement component C9
P02751	Fibronectin
P02790	Hemopexin
P03956	Interstitial collagenase
P08123	Collagen alpha-2(I) chain
P09486	SPARC
P0DOY2	Immunoglobulin lambda constant 2
P10915	Hyaluronan and proteoglycan link protein 1
P12109	Collagen alpha-1(VI) chain
P13611	Versican core protein
P21810	Biglycan
P62736	Actin, aortic smooth muscle
Q6Y2X3	DnaJ homolog subfamily C member 14
